# Supplementary material for: Diversity of Lysis-Resistant Bacteria and Archaea in the Polyextreme Environment of Salar de Huasco
Source: Front Microbiol. 2022 Apr 25;13:826117. doi: 10.3389/fmicb.2022.826117 (PMC9847572; doi:10.3389/fmicb.2022.826117)
Supplement: Supplementary file 14 [file Table_2.XLSX]

## Sheet: Sheet1
Supplementary Table 2. Summary of the bacterial genera belonging to the enriched phyla in the lysis-resistant fraction.
Phylum	Genus	Enriched in Salar	Enriched in Mat	Species	Sporeformer	Genome	Description
Firmicutes	Tyzzerella 3	Spore	0	Uncultured	Unknown	Only DNA info	Gut microbiom
	Tyzzerella	Spore	Total	Uncultured	Some	https://www.ncbi.nlm.nih.gov/Taxonomy/Browser/wwwtax.cgi?id=1965545	Gut microbiom (related to diseased patients). Gram-positive, obligately anaerobic rods 0.3–1.5μm×1.5–20μm. Some of its members are non-motileand non-spore-forming and have higher G+C contents, from40% inC. nexileto 46.8% inC. colinum. Strains are mesophilic orthermophilic (temperature range from 20°C to 63°C) and grow in neutral to alkaline pH (some up to pH 11). Chemoorganotrophs. Oxidase and ca…
	Turicibacter	Spore	Spore	Uncultured	one species	https://www.ncbi.nlm.nih.gov/Taxonomy/Browser/wwwtax.cgi?mode=Info&id=1712675&lvl=3&lin=f&keep=1&srchmode=1&unlock	Gut microbiota. Gram-positive non-spore-forming irregularly shaped rods.
				Turicibacter sp. S37_09_1
	Tumebacillus	Spore	Spore	Uncultured	Yes	https://www.ncbi.nlm.nih.gov/Taxonomy/Browser/wwwtax.cgi?mode=Info&id=1214604&lvl=3&lin=f&keep=1&srchmode=1&unlock	Tumebacillus is a genus of Gram-positive, rod-shaped, spore-forming bacteria. Members of the genus can be motile or non-motile, and form white or yellow colonies on R2A agar. Isolated from arctic permafrost, soil samples, cassava wastewater, decomposing algal scum, river water, and the gut of a vulture
				Unclassified
	Trichococcus	0	Spore	Unclassified	non	https://www.ncbi.nlm.nih.gov/Taxonomy/Browser/wwwtax.cgi?mode=Info&id=82802&lvl=3&lin=f&keep=1&srchmode=1&unlock	Mesophilic and psychrotolerant genus. Activated sludge, duck pond, penguin guano in Chilean Patagonia, high-elevation wetland
	Tissierella	Spore	Spore	Uncultured	non	https://www.ncbi.nlm.nih.gov/Taxonomy/Browser/wwwtax.cgi?mode=Info&id=1123404&lvl=3&lin=f&keep=1&srchmode=1&unlock	Gram-positive, non-spore-forming bacterium, anaerobic, gut microbiota
	Tindallia	0	Total	Unclassified	some	https://www.ncbi.nlm.nih.gov/Taxonomy/Browser/wwwtax.cgi?mode=Info&id=159292&lvl=3&lin=f&keep=1&srchmode=1&unlock	Strain Z-7934, an alkaliphilic, obligately anaerobic, fermentative, asporogenous bacterium with Gram-positive cell wall structure, was isolated from soda deposits in Lake Magadi, Kenya. Tindallia californiensissp. isolated from sediments of the athalassic, meromictic,alkaline Mono Lake in California. The Gram-positive,spore-forming, slightly curved rods with sizes 0.55–0.7·1.7–3.0lm were motile b…
	Thermincola	Spore	0	Uncultured	Some	https://www.ncbi.nlm.nih.gov/Taxonomy/Browser/wwwtax.cgi?mode=Info&id=281456&lvl=3&lin=f&keep=1&srchmode=1&unlock	Cells of strain Z-0001 were straight, Gram-positive rods, slowly motile. Strain Z-0001 was found to be an obligate anaerobe. It grew in the temperature range from 45 to 70 degrees C with an optimum at 57-60 degrees C, in a pH range from 5.9 to 8.0 with an optimum at 7.0-7.2, and in NaCl concentration range 0-3.5% with an optimum at 0%.
	Thermaerobacter	Spore	0	uncultured compost bacterium	some	https://www.ncbi.nlm.nih.gov/Taxonomy/Browser/wwwtax.cgi?mode=Info&id=1294259&lvl=3&lin=f&keep=1&srchmode=1&unlock	the variably Gram-stained cells were motile rods with flagella, did not form spores and proliferated at 52-78 degrees C (optimum, 70 degrees C), pH 5-8 (optimum, pH 7) and 0-4.5 % NaCl (optimum, 1.0 %). The novel isolate was a strictly aerobic
						https://www.ncbi.nlm.nih.gov/Taxonomy/Browser/wwwtax.cgi?mode=Info&id=867903&lvl=3&lin=f&keep=1&srchmode=1&unlock	A strictly aerobic, thermophilic, gram-positive, spore-producing, rod-shaped bacterium (2.0-10.0 x 0.3 microm), designated isolate C21T, was isolated from a sample collected from an open drain run-off channel of a bore in the Great Artesian Basin of Australia (New Lorne Bore, registered number 17263). Isolate C21T grew optimally at 70 degrees C (temperature range for growth was 55-80 degrees C) a…
	Terrisporobacter	0	Spore	Uncultured	yes	https://www.ncbi.nlm.nih.gov/Taxonomy/Browser/wwwtax.cgi?mode=Info&id=1121315&lvl=3&lin=f&keep=1&srchmode=1&unlock	A Gram-staining-positive, spore-forming, strictly anaerobic bacterium, designated strain LAM0A37T, was isolated from enrichment samples collected from a petroleum reservoir in Shengli oilfield. Cells of strain LAM0A37T were rod-shaped and motile by peritrichous flagella. The optimal temperature and pH for growth were 40 °C and 7.0–7.5, respectively.
						https://www.ncbi.nlm.nih.gov/Taxonomy/Browser/wwwtax.cgi?mode=Info&id=1577792&lvl=3&lin=f&keep=1&srchmode=1&unlock
	Syntrophomonas	Spore	Spore	Uncultured	Yes	https://www.ncbi.nlm.nih.gov/Taxonomy/Browser/wwwtax.cgi?mode=Info&id=378794&lvl=3&lin=f&keep=1&srchmode=1&unlock	The strains formed spores when cocultured with methanogens on butyrate, or when grew on butyrate plus dimethyl sulfoxide (DMSO) in pure culture. The cells were slightly curved rods with Gram-negative cell wall structure, and contained small amount of poly beta-hydroxyalkanoate. The growth of the new strains occurred in the range of pH 5.5-8.4, and of temperature 20-48 degrees C, and at NaCl conce…
	Succinispira	0	Total	Unclassified	non	https://www.ncbi.nlm.nih.gov/Taxonomy/Browser/wwwtax.cgi?mode=Info&id=1069080&lvl=3&lin=f&keep=1&srchmode=1&unlock	Longer cells can be spirals of up to 3 or 4 turns with an amplitude of 1.5–2.0 µm, and a wavelength of 3–4 µm. Gram-stain-negative. Aminopeptidase-negative. Cell-wall structure appears to be of a Gram-negative type with an outer membrane. Highly motile with laterally inserted flagella. Cytochromes are not formed. No endospores. Strict anaerobe;
	Subdoligranulum	Spore	Spore	Uncultured	non	https://www.ncbi.nlm.nih.gov/Taxonomy/Browser/wwwtax.cgi?mode=Info&id=411471&lvl=3&lin=f&keep=1&srchmode=1&unlock	Cells are coccoid in shape but may show some pleomorphism. Gram-stain-negative. Nonmotile and nonspore-forming. Strictly anaerobic; no growth occurs in 2% oxygen. Cells do not survive heating at 80°C for 10 min. Catalase-negative. Glucose and some other carbohydrates are fermented.
	Streptococcus	Spore	Spore	Uncultured	non	https://www.ncbi.nlm.nih.gov/Taxonomy/Browser/wwwtax.cgi?mode=Info&id=1326&lvl=3&lin=f&keep=1&srchmode=1&unlock	Streptococci are coccoid bacterial cells microscopically, and stain purple (Gram-positive) when Gram staining technique is applied. They are nonmotile and non-spore forming. These cocci measure between 0.5 and 2 μm in diameter. As cellular division of Streptococcus spp.
	Staphylococcus	Spore	Total	Unclassified	non	https://www.ncbi.nlm.nih.gov/Taxonomy/Browser/wwwtax.cgi?mode=Info&id=1418406&lvl=3&lin=f&keep=1&srchmode=1&unlock	Staphylococci are microbiologically characterized as gram-positive (in young cultures), non-spore-forming, nonmotile, facultative anaerobes (not requiring oxygen).
	Sporosarcina	Spore	Spore	Unclassified	yes	https://www.ncbi.nlm.nih.gov/Taxonomy/Browser/wwwtax.cgi?mode=Info&id=582850&lvl=3&lin=f&keep=1&srchmode=1&unlock	Sporosarcina ureae is a type of bacteria of the genus Sporosarcina, and is closely related to the genus Bacillus. S. ureae is an aerobic, motile, spore-forming, Gram-positive coccus
	Sporosalibacterium	Spore	Spore	Uncultured	yes		Gram-positive and were motile, straight and spore-forming. Strain SOL3f37(T) had a typical Gram-positive-type cell-wall structure, unlike the thick, multilayered cell wall of its closest relative Clostridiisalibacter paucivorans
	Sporomusa	Spore	0	Unclassified	yes	https://www.ncbi.nlm.nih.gov/Taxonomy/Browser/wwwtax.cgi?mode=Info&id=1123287&lvl=3&lin=f&keep=1&srchmode=1&unlock	A new genus of strictly anaerobic, gram-negative, banana-shaped bacteria is described. Cells formed spores and were motile by means of up to 15 laterally inserted flagella.
	Sporobacter	Spore	Spore	Uncultured	yes	https://www.ncbi.nlm.nih.gov/Taxonomy/Browser/wwwtax.cgi?mode=Info&id=1123282&lvl=3&lin=f&keep=1&srchmode=1&unlock	This organism was a slightly curved spore-forming rod-shaped bacterium. It had a gram-positive-type cell wall and was obligately anaerobic.
	Sporacetigenium	0	Spore	Unclassified	yes	https://www.ncbi.nlm.nih.gov/Taxonomy/Browser/wwwtax.cgi?mode=Info&id=1123280&lvl=3&lin=f&keep=1&srchmode=1&unlock	The strains were Gram-positive, spore-forming, motile rods (0.9-1.0 x 3.6-7.3 microm). Growth of the strains was observed at 20-42 degrees C and pH 6.0-9.5.
	Solibacillus	0	Spore	Unclassified	yes	https://www.ncbi.nlm.nih.gov/Taxonomy/Browser/wwwtax.cgi?mode=Info&id=1224748&lvl=3&lin=f&keep=1&srchmode=1&unlock	Gram-stain-positive, rod-shaped, endospore-forming, aerobic bacterial strain,
	Soehngenia	0	Total	Unclassified	yes	https://www.ncbi.nlm.nih.gov/Taxonomy/Browser/wwwtax.cgi?mode=Info&id=1123260&lvl=3&lin=f&keep=1&srchmode=1&unlock	Gram-stain-positive. In the early exponential phase of growth, cells are slightly motile by means of peritrichous flagella (Figure 2); older cells lose their motility. Colonies are rhizoid, resemble a snowflake, dark, and creamy. Rare terminal and subterminal spore formation. Mesophilic. Anaerobic, but aerotolerant. Anaerobic sludge
	Sinobaca	0	Total	Unclassified	non	https://www.ncbi.nlm.nih.gov/Taxonomy/Browser/wwwtax.cgi?mode=Info&id=342944&lvl=3&lin=f&keep=1&srchmode=1&unlock	A Gram-positive, non-spore-forming isolate, designated YIM 70212(T), was isolated from a hypersaline soil sample collected from Qinghai, north-west China. Cells of the isolate were orange-pigmented, motile cocci with multiple flagella. A polyphasic taxonomic investigation was carried out on the isolate. The organism grew at 10-45 degrees C and pH 7.5-11.0, with optimum growth at 28 degrees C and …
	Serpentinicella	0	Spore	Unclassified	yes		A novel anaerobic, alkaliphilic, Gram-stain-positive, spore-forming bacterium was isolated from a carbonaceous hydrothermal chimney in Prony Bay, New Caledonia. This bacterium, designated strain 3bT, grew at temperatures from 30 to 43 °C (optimum 37 °C) and at pH between 7.8 and 10.1 (optimum 9.5).
	Sedimentibacter	Spore	Total	Uncultured	yes	https://www.ncbi.nlm.nih.gov/Taxonomy/Browser/wwwtax.cgi?mode=Info&id=304766&lvl=3&lin=f&keep=1&srchmode=1&unlock	cells were strict anaerobic, motile, Gram-negative, sporulating, straight, or slightly curved rods.
	Salisediminibacterium	Spore	Spore	Unclassified	non	https://www.ncbi.nlm.nih.gov/Taxonomy/Browser/wwwtax.cgi?mode=Info&id=1464123&lvl=3&lin=f&keep=1&srchmode=1&unlock	Gram stain-positive, rod-shaped, non-motile, orange-pigmented and non-endospore-forming novel bacterial strain 10nlg(T) was isolated from Lonar soda lake in India.
	Salipaludibacillus	Spore	Spore	Unclassified	yes	https://www.ncbi.nlm.nih.gov/Taxonomy/Browser/wwwtax.cgi?mode=Info&id=1601833&lvl=3&lin=f&keep=1&srchmode=1&unlock	Two novel (S9T and S12) Gram-stain-positive, rod shaped, non-motile and endospore forming bacteria were isolated from Narayan Sarovar lake, in India.
	Ruminococcus 1 &2	Spore	Spore	Uncultured	/	https://www.ncbi.nlm.nih.gov/Taxonomy/Browser/wwwtax.cgi?mode=Info&id=1263&lvl=3&lin=f&keep=1&srchmode=1&unlock	unidentified Gram-positive, anaerobic, non-sporulating coccobacillus-shaped bacterium isolated from human faeces. The novel organisms were catalase-negative, indole-negative and produced acetate and succinate as end products of metabolism. Little info https://doi.org/10.1099/ijs.0.65208-0
	Ruminococcaceae	Spore	Spore/Mat	Unclassified	/		Ruminococcaceae are obligate anaerobes. the family have diverse shapes, with some rod-shaped and others cocci.[8]
	Ruminiclostridium 5	0	Spore	Unclassified
	Ruminiclostridium 1	Spore	Spore	Uncultured
	Ruminiclostridium	Spore	Spore	Uncultured	yes	https://www.ncbi.nlm.nih.gov/Taxonomy/Browser/wwwtax.cgi?mode=Info&id=394503&lvl=3&lin=f&keep=1&srchmode=1&unlock	Species of the genus Ruminiclostridium are strictly anaerobic, spore forming, straight or slightly curved rods, and motile. Optimum growth normally occurs under mesophilic temperatures (28–45°C) and around neutral pH.
	Romboutsia	Spore	Spore	Uncultured	yes	https://www.ncbi.nlm.nih.gov/Taxonomy/Browser/wwwtax.cgi?mode=Info&id=1121325&lvl=3&lin=f&keep=1&srchmode=1&unlock	A Gram-stain-positive, spore-forming, obligately anaerobic bacterium, designated LAM201(T), was isolated from sediment samples from an alkaline-saline lake located in Daqing oilfield, Daqing City, PR China.
	Robinsoniella	Spore	0	Unclassified	yes	https://www.ncbi.nlm.nih.gov/Taxonomy/Browser/wwwtax.cgi?mode=Info&id=180332&lvl=3&lin=f&keep=1&srchmode=1&unlock	A polyphasic taxonomic study was performed on six strains of an unknown Gram-positive, non-motile, spore-forming, short oval to rod-shaped bacterium isolated from a swine-manure storage pit.
	Pullulanibacillus	0	Spore	Unclassified	yes		Two Gram-positive-staining, rod-shaped, endospore-forming isolates (UG-2(T) and UG-3), with an optimum growth temperature of around 37 °C and an optimum pH for growth of about 4, were recovered from an acidic effluent of the uranium mill tailing at Urgeiriça in Central Portugal.
	Psychrobacillus	Spore	Spore	Unclassifird	yes	https://www.ncbi.nlm.nih.gov/Taxonomy/Browser/wwwtax.cgi?mode=Info&id=2283160&lvl=3&lin=f&keep=1&srchmode=1&unlock	aerobic, psychrotolerant, Gram-stain-positive, endospore-forming strain, NHI-2(T), was isolated from oil-contaminated soil near a gas station in Mongolia. This strain was characterized by motile rods and grew over a wide range of temperatures ( -2 to 40 °C) with optimal growth at 28-30 °C.
	Pseudobacteroides	0	0	Unclassified	non	https://www.ncbi.nlm.nih.gov/Taxonomy/Browser/wwwtax.cgi?mode=Info&id=398512&lvl=3&lin=f&keep=1&srchmode=1&unlock	Cells are Gram-stain-negative, thermotolerant, non-spore-forming, nonmotile, and strictly anaerobic rods (0.8–6 μm), occurring singly, in pairs, or occasionally in chains of up to eight cells. Cells grow at 20–45°C, with an optimum at 40°C and pH 6.0–8.0, with an optimum at 7.0. Cells tolerate the heat treatment at 75°C for 10 min.
	Proteocatella	0	Total	Unclassified	yes	https://www.ncbi.nlm.nih.gov/Taxonomy/Browser/wwwtax.cgi?mode=Info&id=1123009&lvl=3&lin=f&keep=1&srchmode=1&unlock	Gram-stain-positive, spore-forming, straight rods (0.7–0.8×3.0–5.0 μm) that were motile by means of peritrichous flagella. Growth was observed at pH 6.7−9.7 (optimum pH 8.3) and 2–37 °C (optimum 29 °C). Growth was observed between 0 and 4 % (w/v) NaCl with optimum growth at 0.5 % (w/v).
	Proteiniclasticum	Total	Spore	Uncultured	non	https://www.ncbi.nlm.nih.gov/Taxonomy/Browser/wwwtax.cgi?mode=Info&id=1410668&lvl=3&lin=f&keep=1&srchmode=1&unlock	The strains were Gram-stain negative and non-spore-forming with cell sizes of 0.5-0.8 x 0.6-2.0 mum. The temperature range for growth was 24-46 degrees C (optimum 38-39 degrees C) and the pH range was between 5.6 and 8.7 (optimum 7.0-7.3).
	Pontibacillus	Spore	Total	Unclassified	yes	https://www.ncbi.nlm.nih.gov/Taxonomy/Browser/wwwtax.cgi?mode=Info&id=1385513&lvl=3&lin=f&keep=1&srchmode=1&unlock	Gram-positive, spore-forming and strictly aerobic genus of bacteria from the family of Bacillaceae. designated strain JSM 076056(T), was isolated from a sea urchin collected from the South China Sea.
	Planomicrobium	0	Total	Unclassified	non	https://www.ncbi.nlm.nih.gov/Taxonomy/Browser/wwwtax.cgi?mode=Info&id=244&lvl=3&lin=f&keep=1&srchmode=1&unlock	Cells are coccoid or short rods, 0?861?0 mm. Gram-positive and non-spore-forming. Motile by polar flagella. Strictly aerobic. Colonies are smooth, circular, low-convex and yellow to orange in colour when cultivated on MA. Growth occurs at 10–45 uC; optimum growth at 30–35 uC and no growth above 46 uC.
	Planococcus	0	Total	Unclassified	non	https://www.ncbi.nlm.nih.gov/Taxonomy/Browser/wwwtax.cgi?mode=Info&id=1185653&lvl=3&lin=f&keep=1&srchmode=1&unlock	is a genus of Gram-Positive or Gram-variable, cocci or short rod-shaped bacteria in the family Caryophanaceae from the order Caryophanales.
	Pelotomaculum	Spore	Spore	Uncultured	yes	https://www.ncbi.nlm.nih.gov/Taxonomy/Browser/wwwtax.cgi?mode=Info&id=258475&lvl=3&lin=f&keep=1&srchmode=1&unlock	Pelotomaculum thermopropionicum(Ishiiet al., 2005).The cells are Gram-positive. Spores are spherical and central.Spore formation was observed during the late-exponentialgrowth phase.
	Pelosinus	Spore	Total	Uncultured	yes	https://www.ncbi.nlm.nih.gov/Taxonomy/Browser/wwwtax.cgi?mode=Info&id=1149860&lvl=3&lin=f&keep=1&srchmode=1&unlock	Cells are 2–6 μm long and 0.6 μm in diameter. Cells have up to 6 peritrichous flagella. Oval endospores are formed terminally. Optimal growth occurs at pH 7.0; no growth occurs at initial pH values lower than 5.5 or higher than 8.0. Growth is most rapid at 22–30 °C; no growth occurs at temperatures below 4 °C or above 36 °C.
	Pasteuria	0	Spore	Uncultured	yes	https://www.ncbi.nlm.nih.gov/Taxonomy/Browser/wwwtax.cgi?mode=Info&id=238030&lvl=3&lin=f&keep=1&srchmode=1&unlock	Pasteuriaappears to be a well-defined group ofGram-positive, ‘mycelial’, endospore-forming, endoparasi-tic prokaryotes with worldwide distribution, which arefound in many different groups of soil-inhabiting nema-todes and freshwater cladocerans (Prestonet al., 2003).
	Paraliobacillus	Spore	Spore	Unclassified	yes	https://www.ncbi.nlm.nih.gov/Taxonomy/Browser/wwwtax.cgi?mode=Info&id=1158996&lvl=3&lin=f&keep=1&srchmode=1&unlock	A Gram-positive, moderately halophilic, endospore-forming, catalase- and oxidase-positive, obligately aerobic bacterium, designated strain YIM-C158T, was isolated from sediment of a salt lake in the Qaidam Basin, north-west China. Other salin soils
	Papillibacter	Spore	0	Unclassified	non	https://www.ncbi.nlm.nih.gov/Taxonomy/Browser/wwwtax.cgi?mode=Info&id=1122930&lvl=3&lin=f&keep=1&srchmode=1&unlock	Cells are rod-shaped and stain Gram-positive. Nonmotile. Nonsporulating Strict anaerobic. Grows on a limited number of aromatic compounds and crotonate but not on carbohydrates, organic acids and alcohols.
	Paenisporosarcina	Spore	Spore	Unclassified	yes	https://www.ncbi.nlm.nih.gov/Taxonomy/Browser/wwwtax.cgi?mode=Info&id=417367&lvl=3&lin=f&keep=1&srchmode=1&unlock	A Gram-stain-positive, aerobic, spore-forming, rod-shaped bacterium, PN2(T), was isolated from a soil sample collected near the Pindari glacier.
	Paenibacillus	Spore	Spore	Unclassified	yes	https://www.ncbi.nlm.nih.gov/Taxonomy/Browser/wwwtax.cgi?mode=Info&id=417367&lvl=3&lin=f&keep=1&srchmode=1&unlock	The genus Paenibacillus is characterized as rod-shaped Gram-positive or Gram-variable endospore forming aerobic or facultatively anaerobic bacteria.
				Paenibacillus ruminocola
	Oxobacter	Spore	Spore	Uncultured	yes	ncbi.nlm.nih.gov/Taxonomy/Browser/wwwtax.cgi?mode=Info&id=36849&lvl=3&p=genome&lin=f&keep=1&srchmode=1&unlock	Cells are gram positive and rod shaped. Oval, subterminal to termi- nal spores are produced. Obligately anaerobic.
	Oceanobacillus	0	Spore	Unclassified	yes	https://www.ncbi.nlm.nih.gov/Taxonomy/Browser/wwwtax.cgi?mode=Info&id=1229153&lvl=3&p=genome&lin=f&keep=1&srchmode=1&unlock	Gram-positive, spore-forming rods, motile by means ofperitrichous flagella. Ellipsoidal spores are sub-terminal orterminal within swollen sporangia. Obligately aerobic orfacultatively anaerobic, obligately or facultatively alkaliphi-lic and grow at 0–24 % (w/v) NaCl. Catalase and oxidasereactions are positive. Growth occurs at 5–48uC.
	Natronicola	0	Spore	Unclassified	yes		Cells are rod-shaped, flexible, and motile by peritrichous flagella. The cell wall has a Gram-stain-positive structure. Obligately anaerobic. Chemo-organotrophic with fermentative metabolism.
	Natranaerovirga	0	Spore	Unclassified	yes	https://www.ncbi.nlm.nih.gov/Taxonomy/Browser/wwwtax.cgi?mode=Info&id=680378&lvl=3&lin=f&keep=1&srchmode=1&unlock	Cells are nonmotile rods with variable length, 0.5–0.6 × 2.5–15 µm. Gram-positive, forming round terminal endospores. Strictly anaerobic fermentative saccharolytic bacterium, utilizing only galacturonic and glucuronic acids, fructose and polygalacturonates.
				Natranaerovirga pectinivora
	Lysinibacillus	Spore	Spore	Uncultured	yes	https://www.ncbi.nlm.nih.gov/Taxonomy/Browser/wwwtax.cgi?mode=Info&id=2498145&lvl=3&lin=f&keep=1&srchmode=1&unlock	A novel aerobic, alkaliphilic, Gram-staining-positive, endospore-forming bacterium, strain OMN17T, was isolated from a typical sandy loam soil under long-term OMN fertilization (half organic manure N plus half mineral N fertilizer) in northern China and was subjected to a polyphasic taxonomic study. The best growth was achieved at 30 °C and pH 8-10 in medium containing 0.5% (w/v) NaCl.
	Lutispora	Spore	Spore	Uncultured	yes	https://www.ncbi.nlm.nih.gov/Taxonomy/Browser/wwwtax.cgi?mode=Info&id=1122184&lvl=3&lin=f&keep=1&srchmode=1&unlock	Lutispora is an anaerobic, spore-forming, rod-shaped and moderately thermophilic bacterial genus from the family of Clostridiaceae with one known species
	Leuconostoc	0	Total	Unclassified	non	https://www.ncbi.nlm.nih.gov/Taxonomy/Browser/wwwtax.cgi?mode=Info&id=1229758&lvl=3&lin=f&keep=1&srchmode=1&unlock	Leuconostoc is a non-motile, non-spore forming catalase-negative coccus usually occurring in pairs or chains.
	Lachnospiraceae UCG−004	0	Spore	Unclassified	known in family	Lachnospiraceae are a family of anaerobic, spore-forming bacteria in the order Clostridiales that ferment diverse plant polysaccharides to short-chain fatty acids (butyrate, acetate) and alcohols (ethanol). These bacteria are among the most abundant taxa in the rumen and the human gut microbiota.
	Lachnospiraceae ND3007	Spore	0	Unclassified	known in family		gut microbiota
	Lachnoclostridium 5	Spore	Spore	Unclassified	known in family		Lachnoclostridium is a genus of Gram-positive, obligate anaerobic, spore-forming, motile bacteria. Organisms in this genus can grow in moderate 'mesophilic' as well as in extremely high 'thermophilic' temperatures, ranging from 20°C to 45°C and from 203°C to 633°C, respectively
	Lachnoclostridium 10	Spore	Spore	Uncultured	known in family
	Lachnoclostridium	Spore	Spore	Uncultured	yes	https://www.ncbi.nlm.nih.gov/Taxonomy/Browser/wwwtax.cgi?mode=Info&id=1917870&lvl=3&lin=f&keep=1&srchmode=1&unlock	Gram-positive, motile, obligately anaerobic spore-formingrods 0.3–1.5μm×1.5–20μm. Strains are mesophilic orthermophilic (temperature range from 20°C to 63°C) andgrow in neutral to alkaline pH (some up to pH 11).
	Kurthia	0	Total	Unclassified	non	https://www.ncbi.nlm.nih.gov/Taxonomy/Browser/wwwtax.cgi?mode=Info&id=1033740&lvl=3&lin=f&keep=1&srchmode=1&unlock	Kurthia huakuii LAM0618T (ACCC 06121T = JCM 19187T), a Gram-positive, motile, non-spore-forming, short-rod-shaped, and facultative anaerobic bacterium isolated from biogas slurry (1), was found to be capable of degrading sulfonylurea herbicides (2), acetochlor, and alkanes and decolorizing triphenylmethane dyes, and it may provide new insights into bioremediation applications.
	Jeotgalibacillus	Spore	Total	Unclassified	yes	https://www.ncbi.nlm.nih.gov/Taxonomy/Browser/wwwtax.cgi?mode=Info&id=135826&lvl=3&lin=f&keep=1&srchmode=1&unlock	A moderately halophilic, round-endospore-forming bacterium (strain YKJ-13T) was isolated from jeotgal, a traditional Korean fermented seafood, and studied by a polyphasic taxonomic approach.
	Jeotgalibaca	0	Total	Uncultured	non	https://www.ncbi.nlm.nih.gov/Taxonomy/Browser/wwwtax.cgi?mode=Info&id=1868794&lvl=3&lin=f&keep=1&srchmode=1&unlock	novel, Gram-stain-positive, non-spore-forming, facultatively anaerobic bacterium, designated strain H21T32T, was isolated from the faeces of an Oriental stork, Ciconia boyciana
	Hydrogenoanaerobacterium	0	Total	Uncultured	non	https://www.ncbi.nlm.nih.gov/Taxonomy/Browser/wwwtax.cgi?mode=Info&id=474960&lvl=3&lin=f&keep=1&srchmode=1&unlock	anaerobic bacterial strains, designated SW512(T) and W72, were isolated from a laboratory-scale H(2)-producing up-flow anaerobic sludge blanket (UASB) reactor. Cells were Gram-stain-negative, non-motile and 0.3-0.4x2.0-14.5 mum; they did not form spores.
	Hydrogenispora	Spore	Spore	Uncultured	yes	https://www.ncbi.nlm.nih.gov/Taxonomy/Browser/wwwtax.cgi?mode=Info&id=1082276&lvl=3&lin=f&keep=1&srchmode=1&unlock	An anaerobic, spore-forming, ethanol-hydrogen-coproducing bacterium, designated LX-BT, was isolated from an anaerobic sludge treating herbicide wastewater. Cells of strain LX-BT were non-motile rods (0.3-0.5×3.0-18.0 µm). Spores were terminal with a bulged sporangium. Growth occurred at 20-50 °C (optimum 37-45 °C), pH 5.0-8.0 (optimum pH 6.0-7.7) and 0-2.5% (w/v) NaCl.
	Herbinix	Spore	Spore	Uncultured	non	https://www.ncbi.nlm.nih.gov/Taxonomy/Browser/wwwtax.cgi?mode=Info&id=1564487&lvl=3&lin=f&keep=1&srchmode=1&unlock	Phenotypic and phylogenetic studies were performed on new isolates of a novel Gram-stain-positive, anaerobic, non-sporulating, rod-shaped bacterium isolated from a thermophilic biogas plant. The novel organisms were able to degrade crystalline cellulose.
	Halobacillus	Spore	Spore	Unclassified	yes	https://www.ncbi.nlm.nih.gov/Taxonomy/Browser/wwwtax.cgi?mode=Info&id=240302&lvl=3&lin=f&keep=1&srchmode=1&unlock	Halobacillus dabanensis sp. nov. and Halobacillus aidingensis sp. nov., isolated from salt lakes in Xinjiang, China: Two moderately halophilic spore-forming bacteria were isolated from salt lakes in the Xinjiang region of China. The two strains, designated AD-6(T) and D-8(T), were aerobic, Gram-positive, rod-shaped and motile by means of peritrichous flagella.
	Halalkalibacillus	0	Spore	Halalkalibacillus halophilus	yes	https://www.ncbi.nlm.nih.gov/Taxonomy/Browser/wwwtax.cgi?mode=Info&id=2018042&lvl=3&lin=f&keep=1&srchmode=1&unlock	A Gram-stain-positive, rod-shaped (0.3-0.4×1.2-2.0 µm), strictly aerobic and beige-pigmented bacterium, designated B3227T, was isolated from the sediment of a sea cucumber culture pond in Rongcheng, China (122.2° E 36.9° N). Its biochemical characteristics analysis revealed that the cells of this bacterium were catalase-positive and oxidase-negative. Cell growth occurred at 15-45 °C (optimum, 37 …
				Unclassified
	Gracilibacter	Spore	0	Unclassified	non		A member of the low-G+C (about 43 mol%) Gram-positive subphylum Bacillus–Clostridium. Specific habitat unknown. Anaerobic chemo-organotrophs. No spores observed. The type species is Gracilibacter thermotolerans. Isolated from a sediment sample of a constructed wetland system receiving acid sulfate water(pH 1.6–3.0).
	Gottschalkia	Spore	Spore	Uncultured	non	https://www.ncbi.nlm.nih.gov/Taxonomy/Browser/wwwtax.cgi?mode=Info&id=1128398&lvl=3&lin=f&keep=1&srchmode=1&unlock	Gram-stain-positive, obligately anaerobic, straight orslightly curved rods, 0.5–1.5_x0002_2.5–10 μm. Motile by meansof lateral flagella. Growth occurs from 18–19_x000E_C and up to37–42_x000E_C. The optimum temperature for growth is 30–37_x000E_C. The pH range for growth is from 6.5 to 7.0 and up to9.0; the optimum pH for growth is between 7.5 and 8.1.Form spores that are round to oval and termina…
	Geosporobacter	Spore	0	Unclassified	yes	https://www.ncbi.nlm.nih.gov/Taxonomy/Browser/wwwtax.cgi?mode=Info&id=1121919&lvl=3&lin=f&keep=1&srchmode=1&unlock	A novel, strictly anaerobic, chemo-organotrophic bacterium, designated strain VNs68(T), was isolated from a well that collected water from a deep aquifer at a depth of 800 m in the Paris Basin, France. Cells were thin, non-motile, Gram-positive rods forming terminal endospores (3.0-5.0 x 0.5 microm).
	Fusicatenibacter	0	Spore	Unclassified	non	https://www.ncbi.nlm.nih.gov/Taxonomy/Browser/wwwtax.cgi?mode=Info&id=1150298&lvl=3&lin=f&keep=1&srchmode=1&unlock	Three Gram-stain-positive, obligately anaerobic, non-motile, non-spore-forming, spindle-shaped bacterial strains (HT03-11(T), KO-38 and TT-111), isolated from human faeces were characterized by phenotypic and molecular taxonomic methods.
	Fusibacter	Total	Total	Uncultured	non	https://www.ncbi.nlm.nih.gov/Taxonomy/Browser/wwwtax.cgi?mode=Info&id=1150298&lvl=3&lin=f&keep=1&srchmode=1&unlock	Spindle-shaped rods with cells that are 1 × 2–5 µm, and occurring singly or in pairs. Motile by one to four peritrichous flagella. Spores are not formed. Gram-stain-positive. Chemoorganotrophic and obligately anaerobic. Requires yeast extract for growth. Oxidizes a few carbohydrates to butyrate, acetate, CO2, and H2. Uses thiosulfate and sulfur as electron acceptors during glucose fermentation wi…
	Fonticella	Spore	Spore	Uncultured	non	https://www.ncbi.nlm.nih.gov/Taxonomy/Browser/wwwtax.cgi?mode=Info&id=1096341&lvl=3&lin=f&keep=1&srchmode=1&unlock	Gram-positive, non-motile, non-spore-forming, thermo-philic rods with fermentative and obligately anaerobicmetabolism. Fonticella tunisiensisgen. nov., sp. nov., isolatedfrom a hot spring.
	Fictibacillus	Spore	0	Unclassified	yes	https://www.ncbi.nlm.nih.gov/Taxonomy/Browser/wwwtax.cgi?mode=Info&id=2021314&lvl=3&lin=f&keep=1&srchmode=1&unlock	Thephenotypic characteristics corresponding to this genus high-light that these are Gram-stain-positive, motile, rod-shaped,endospore-forming bacteria.
	Faecalibacterium	Spore	Spore	Uncultured	non	https://www.ncbi.nlm.nih.gov/Taxonomy/Browser/wwwtax.cgi?mode=Info&id=411483&lvl=3&lin=f&keep=1&srchmode=1&unlock	Faecalibacterium is a genus of bacteria. Its sole known species, Faecalibacterium prausnitzii is gram-positive, mesophilic, rod-shaped,anaerobic and is one of the most abundant and important commensal bacteria of the human gut microbiota. It is non-spore forming and non-motile.
	Exiguobacterium	Total	Total	Unclassified	non	https://www.ncbi.nlm.nih.gov/Taxonomy/Browser/wwwtax.cgi?mode=Info&id=1255571&lvl=3&lin=f&keep=1&srchmode=1&unlock	Exiguobacterium are Gram-positive, rod-shaped, nonspore-forming, and motile bacteria. The cell morphology ranges from ovoid, rods, double rods, or chain of cells depending on species, strain, and environmental conditions (Vishnivetskaya et al., 2009). Colonies of the strain are yellow to orange pigmented, 1–1.5 mm in diameter, circular, and smooth
	Eubacterium hallii group	0	Spore	Uncultured	/
	Eubacterium coprostanoligenes	Total	Total	Uncultured	non		Eu- bacterium coprostanoligenes (co. pro .stan. 01. i ' gen . es. L. adj . coprostanoligenes, producing coprostanol) . The cocco- bacilloid cells are 0.5 to 0.7 km in diameter and 0.7 to 1.0 pm long and occur singly and in pairs. The cells are nonmotile, gram positive, and non-spore forming
	Eubacterium brachy	0	Total	Uncultured	non		Strains of this species are obligately anaerobic, nonmotile, non- sporeforming, short, gram-positive rods that oc- cur predominantly in long chains (Fig. 1B)
	Erysipelothrix	0	Total	Uncultured	yes	https://www.ncbi.nlm.nih.gov/Taxonomy/Browser/wwwtax.cgi?mode=Info&id=1121873&lvl=3&lin=f&keep=1&srchmode=1&unlock	Erysipelothrix, including cell morphology, Gram-staining, motility, spore formation, growth ranges(temperature, pH, NaCl) and optimum culture condi-tions
	Ercella	Total	Spore	Uncultured	non		A novel anaerobic succinate-producing bacterium, strain ZWB(T), was isolated from sludge collected from a biogas desulfurization bioreactor (Eerbeek, the Netherlands). Cells were non-spore-forming, motile, slightly curved rods (0.4-0.5 µm in diameter and 2-3 µm in length), and stained Gram-negative.
	Epulopiscium	Spore	Spore	Uncultured	similar		Epulopiscium spp. are a group of Gram-positive bacteria that have a symbiotic relationship with surgeonfish. These bacteria are known for their unusually large size, many ranging from 200–700 μm in length. Until the discovery of Thiomargarita namibiensis in 1999, Epulopiscium spp. were thought to be the largest bacteria. They are still the largest known heterotrophic bacteria. The largest Epulopi…
	Enterococcus	0	Spore	Unclassified	non	https://www.ncbi.nlm.nih.gov/Taxonomy/Browser/wwwtax.cgi?mode=Info&id=1274384&lvl=3&lin=f&keep=1&srchmode=1&unlock	The core morphological and physiological features of all enterococci include being Gram-positive spherical or ovoid cells arranged in pairs or chains (Thiercelin, 1899). They are non-spore-forming facultative anaerobes and obligatory fermentative chemoorganotrophs. They typically have an optimum growth temperature of 35°C and a growth range from 10 to 45°C (Sherman, 1937). They are normal inhabit…
	Dorea	0	Spore	Unclassified	non	https://www.ncbi.nlm.nih.gov/Taxonomy/Browser/wwwtax.cgi?mode=Info&id=1211818&lvl=3&lin=f&keep=1&srchmode=1&unlock	https://www.ncbi.nlm.nih.gov/Taxonomy/Browser/wwwtax.cgi?mode=Info&id=1211818&lvl=3&lin=f&keep=1&srchmode=1&unlock
	Domibacillus	0	0	Unclassified	yes	https://www.ncbi.nlm.nih.gov/Taxonomy/Browser/wwwtax.cgi?mode=Info&id=29332&lvl=3&lin=f&keep=1&srchmode=1&unlock	Members of theDomibacillusare Gram-stain-positive, spore-forming and strictly aerobicrods. Isolated from pharmaceutical clean room, marinesediments and soil samples
	Dialister	0	Spore	Unclassified	non	https://www.ncbi.nlm.nih.gov/Taxonomy/Browser/wwwtax.cgi?mode=Info&id=888062&lvl=3&lin=f&keep=1&srchmode=1&unlock	Dialister is the genus classified within Veillonellaceae family in Firmicutes phylum. Although it is in Gram positive phylum, it has Gram negative cell wall. It is nonmotile, nonspore forming, nonfermentative small coccobacilli shaped cells. Dialister are obligatory anaerobic or microaerophilic bacteria.
	Dethiosulfatibacter	Total	Total	Uncultured	non	https://www.ncbi.nlm.nih.gov/Taxonomy/Browser/wwwtax.cgi?mode=Info&id=1121476&lvl=3&lin=f&keep=1&srchmode=1&unlock	A sulfate-reducing enrichment culture originating from coastal marine sediment of the eutrophicTokyo Bay, Japan, was successfully established with Casamino acids as a substrate. A thiosulfatereducer, strain C/G2T, was isolated from the enrichment culture after further enrichment withglutamate. Cells of strain C/G2Twere non-motile rods (0.6–0.8mm¾2.2–4.8mm) and werefound singly or in pairs and som…
	Dethiobacter	Spore	Spore	Uncultured		https://www.ncbi.nlm.nih.gov/Taxonomy/Browser/wwwtax.cgi?mode=Info&id=555088&lvl=3&lin=f&keep=1&srchmode=1&unlock	Dethiobacter alkaliphilussp. nov. Cells are Gram-positive terminal endospore-formingrods with swollen sporangia, 0.4–0.591.5–4lm, motileby peritrichous flagella. Strictly anaerobic with respiratorymetabolism. Use thiosulfate and elemental sulfur/polysul-fide as electron acceptors. Sulfide is the final product andsulfite is an intermediate of thiosulfate reduction. Faculta-tively autotrophic (with…
	Desulfuribacillus	0	Spore	Unclassified	yes	https://www.ncbi.nlm.nih.gov/Taxonomy/Browser/wwwtax.cgi?mode=Info&id=1390249&lvl=3&lin=f&keep=1&srchmode=1&unlock	An anaerobic enrichment culture inoculated with a sample of sediments from soda lakes of the Kulunda Steppe with elemental sulfur as electron acceptor and formate as electron donor at pH 10 and moderate salinity inoculated with sediments from soda lakes in Kulunda Steppe (Altai, Russia) resulted in the domination of a Gram-positive, spore-forming bacterium strain AHT28.
	Desulfosporosinus	Spore	Spore	Uncultured	yes	https://www.ncbi.nlm.nih.gov/Taxonomy/Browser/wwwtax.cgi?mode=Info&id=476652&lvl=3&lin=f&keep=1&srchmode=1&unlock	Three strains of sulfate-reducing bacteria (M1(T), D, and E) were isolated from acidic sediments (White river and Tinto river) and characterized phylogenetically and physiologically. All three strains were obligately anaerobic, mesophilic, spore-forming straight rods, stained Gram-negative and displayed variable motility during active growth. The pH range for growth was 3.8-7.0, with an optimum a…
	Desulfitibacter	0	Spore	Uncultured	yes	https://www.ncbi.nlm.nih.gov/Taxonomy/Browser/wwwtax.cgi?mode=Info&id=1304884&lvl=3&lin=f&keep=1&srchmode=1&unlock	A novel alkalitolerant, anaerobic bacterium, designated strain sk.kt5(T), was isolated from a metal coupon retrieved from a corrosion-monitoring reactor of a Danish district heating plant (Skanderborg, Jutland). The cells of strain sk.kt5(T) were motile, rod-shaped (0.4-0.6 x 2.5-9.6 microm), stained Gram-positive and formed endospores. Strain sk.kt5(T) grew at pH 7.6-10.5 (with optimum growth at…
	Dendrosporobacter	Spore	0	Uncultured	yes		Cells are straight, motile rods with a Gram-negativecell wall. Endospores are formed. ` Lipid F ', withocta- and nonaprenologues (ratio approx. 1 : 1) as thepredominant isoprenologues, is present, but no cyto-chromes.
	Dehalobacter	Spore	0	Uncultured	non	https://www.ncbi.nlm.nih.gov/Taxonomy/Browser/wwwtax.cgi?mode=Info&id=871738&lvl=3&lin=f&keep=1&srchmode=1&unlock	Dehalobacter restrictus(sp. nov.) re.stric’tus. L.adj. re-strictus, limited, confined (referring to the limited sub-strate range utilized). Rod-shaped, motile cells with ta-pered ends, 0.3–0.5 ×2–3 μm. Cells appear singly or inpairs. No spores formed. Cells stain gram-negative.
	Defluviitaleaceae UCG−011	Spore	Total	Uncultured	/
	Cryptanaerobacter	0	Total	Unclassified	non		Gram-positive, anaerobic bacteria in the form of shortrods; electron-dense. Sulphate, thiosulphate, nitrate, nitrite,FeCl3, fumarate and arsenate are not used as electronacceptors. Culture originating from a mixture of swamp water, sewagesludge, swine waste and soil.
	Crassaminicella	0	Spore	Unclassified	yes		Crassaminicella profunda gen. nov., sp. nov.. A novel, anaerobic, chemo-organotrophic bacterium, designated strain Ra1766H(T), was isolated from sediments of the Guaymas basin (Gulf of California, Mexico) taken from a depth of 2002 m. Cells were thin, motile, Gram-stain-positive, flexible rods forming terminal endospores. Strain Ra1766H(T) grew at temperatures of 25-45 °C (optimum 30 °C), pH 6.7-…
	Coprococcus 2	0	Spore	Unclassified	unknown		human microbiota
	Cohnella	Spore	Spore	Unclassified	yes	https://www.ncbi.nlm.nih.gov/Taxonomy/Browser/wwwtax.cgi?mode=Info&id=2507935&lvl=3&lin=f&keep=1&srchmode=1&unlock	A strictly aerobic, motile, endospore-forming, rod-shaped bacterium, designated HS21T, was isolated from rhizospheric soil of the Korean fir tree (Abies koreana) from Halla mountain on Jeju island, Korea. Growth of strain HS21T was observed at pH 6.0–8.0 (optimum: pH 7.0), 0–2% (w/v) NaCl and 4–30°C (optimum: 25°C).
	Clostridium sensu stricto 9	Spore	Total	Uncultured			The species of Clostridium comprise a very heterogeneous assemblage of bacteria that do not form a phylogenetically coherent group.
	Clostridium sensu stricto 8	Spore	Spore	Uncultured
	Clostridium sensu stricto 7	Spore	Total	Unclassified
	Clostridium sensu stricto 6	Spore	0	Unclassified
	Clostridium sensu stricto 5	0	Spore	Unclassified
	Clostridium sensu stricto 3	Spore	Total	Unclassified
	Clostridium sensu stricto 2	Spore	0	Unclassified
	Clostridium sensu stricto 13	Spore	Spore	Uncultured
	Clostridium sensu stricto 12	Spore	Total	Unclassified
	Clostridium sensu stricto 10	0	Total	Unclassified
	Clostridium sensu stricto 1	Spore	Spore	Uncultured
	Clostridium sensu stricto	0	Spore	Unclassified
	Clostridiisalibacter	Spore	0	Unclassified	yes	https://www.ncbi.nlm.nih.gov/Taxonomy/Browser/wwwtax.cgi?mode=Info&id=1121289&lvl=3&lin=f&keep=1&srchmode=1&unlock	A moderately halophilic, strictly anaerobic bacterium, designated 37HS60(T), was isolated from an olive mill wastewater in southern Morocco (Marrakesh). The cells were straight, motile and stained Gram-positive, forming spherical and terminal spores and with an atypical thick and stratified multilayered cell wall. Major fatty acid components were iso-C17:1omega10c or anteiso-C17:1omega3c (19.3%),…
	Chungangia	Spore	Spore	Unclassified	non		A Gram-staining-positive, strictly aerobic, non-spore-forming, rod-shaped bacterial strain, CAU 9163(T), was isolated from marine sediment collected in the Republic of Korea and its taxonomic position was investigated using a polyphasic approach. The novel strain grew optimally at 30 °C and pH 8.0.
	Christensenellaceae R−7 group	Total	Spore	Unclassified	/
	Cellulosilyticum	0	Spore	Unclassified	yes	https://www.ncbi.nlm.nih.gov/Taxonomy/Browser/wwwtax.cgi?mode=Info&id=1125704&lvl=3&lin=f&keep=1&srchmode=1&unlock	Cellulosilyticum lentocellum DSM 5427 is an anaerobic, endospore-forming member of the Firmicutes. We describe the complete genome sequence of this cellulose-degrading bacterium, which was originally isolated from estuarine sediment of a river that received both domestic and paper mill waste. Comparative genomics of cellulolytic clostridia will provide insight into factors that influence degradat…
	Catellicoccus	Total	0	Unclassified	non	https://www.ncbi.nlm.nih.gov/Taxonomy/Browser/wwwtax.cgi?mode=Info&id=1234409&lvl=3&lin=f&keep=1&srchmode=1&unlock	Catellicoccusgen. nov. Cells are Gram-positive, non-spore-forming and coccoid inshape. Cells are arranged in pairs or chains. Cells are non-motile, facultatively anaerobic and catalase-negative.
	Caryophanon	0	Spore	Unclassified		https://www.ncbi.nlm.nih.gov/Taxonomy/Browser/wwwtax.cgi?mode=Info&id=33977&lvl=3&lin=f&keep=1&srchmode=1&unlock
	Caproiciproducens	Spore	Spore	Uncultured	non		Caproiciproducens galactitolivorans BS-1T, a non-spore-forming, anaerobic, Gram-positive bacterium, was isolated from an anaerobic digestion reactor (1). Strain BS-1T is able to produce acetic, butyric, and caproic acid using, e.g., the sugar alcohol d-galactitol as the substrate (2).
	Candidatus Soleaferrea	0	Total	Uncultured	/	https://www.ncbi.nlm.nih.gov/Taxonomy/Browser/wwwtax.cgi?mode=Info&id=1211843&lvl=3&lin=f&keep=1&srchmode=1&unlock
	Candidatus Dichloromethanomonas	Spore	0	Unclassified	spore-like		Candidatus Dichloromethanomonas elyunquensis. Utilizes DCM under anoxic conditions as sole energy source and produces acetate, chloride and biomass. Carbon sources are DCM and CO2. DCM is not reductively dechlorinated to CM and CM does not support growth. No growth occurred with hydrogen and CO2 indicating the organism cannot grow via H2/CO2 reductive acetogenesis. The Wood–Ljungdahl pathway is p…
	Caminicella	Spore	0	Uncultured	yes	https://www.ncbi.nlm.nih.gov/Taxonomy/Browser/wwwtax.cgi?mode=Info&id=1121266&lvl=3&lin=f&keep=1&srchmode=1&unlock	Cells are rod-shaped (3±10lm long ̈0±5±0±7lmwide), motile by means of peritrichous Øagella, andexhibit a Gram-negative cell wall ultrastructure. Spor-ulation is observed in the late stationary phase ofgrowth. Growth occurs at 45±65∞C (optimum, 55±60∞C), at pH 4±5±8±0 (optimum, pH 7±5±8±0), and atsea salt concentrations of 20±60 g l−"(optimum, 25±30 g sea salt l−").
	Caloranaerobacter	Spore	0	Uncultured
	Caldicoprobacter	Spore	Spore	Uncultured	non	https://www.ncbi.nlm.nih.gov/Taxonomy/Browser/wwwtax.cgi?mode=Info&id=1170224&lvl=3&lin=f&keep=1&srchmode=1&unlock	hyperthermophilic anaerobic bacterium, designated D2C22(T), was isolated from the hydrothermal hot spring of Guelma in north-east Algeria. The isolate was a Gram-stain-positive, non-sporulating, non-motile rod, appearing singly or in pairs (0.3-0.4 × 8.0-9.0 µm). Strain D2C22(T) grew anaerobically at 45-85 °C (optimum 65 °C), at pH 5-9 (optimum pH 6.8) and with 0-20 g NaCl l(-1).
	Brassicibacter	0	Spore	Unclassified	non	https://www.ncbi.nlm.nih.gov/Taxonomy/Browser/wwwtax.cgi?mode=Info&id=745119&lvl=3&lin=f&keep=1&srchmode=1&unlock	A novel mesophilic, strictly anaerobic bacterium, strain BM(T), was isolated from food industry wastewater. The cells were motile, non-spore-forming rods and stained Gram-negative. Growth of strain BM(T) was observed at 16-44 °C (optimum 37 °C) and pH 6.0-9.0 (optimum pH 7.5).
	Bhargavaea	Spore	0	Unclassified	non	https://www.ncbi.nlm.nih.gov/Taxonomy/Browser/wwwtax.cgi?mode=Info&id=426756&lvl=3&lin=f&keep=1&srchmode=1&unlock	cells are alkaligenous, Gram-positive-staining, strictlyaerobic, non-motile (non-flagellated), short rods to almostspherical in shape (1.0–1.560.5–0.8mm). Endospores arenot observed on LB agar supplemented with MnSO4.
	Bacillus	Spore	Spore	Uncultured	yes	https://www.ncbi.nlm.nih.gov/Taxonomy/Browser/wwwtax.cgi?mode=Info&id=1053247&lvl=3&lin=f&keep=1&srchmode=1&unlock	Bacillus species are ubiquitous in nature, e.g. in soil. They can occur in extreme environments such as high pH (B. alcalophilus), high temperature (B. thermophilus), and high salt concentrations (B. halodurans). B. thuringiensis produces a toxin that can kill insects and thus has been used as insecticide.
				Bacillus sp. RS-33
	Anoxynatronum	Total	Total	Uncultured	non	https://www.ncbi.nlm.nih.gov/Taxonomy/Browser/wwwtax.cgi?mode=Info&id=489973&lvl=3&lin=f&keep=1&srchmode=1&unlock	Cells are non-motile rods with sharpened ends (0.4–0.7_x0002_2.0–6.5 μm). Multiplication is performed by binary fission. Gram-positive with an S-layer. Moderately aeroto-lerant, catalase-negative and oxidase-positive anaerobe.Obligate alkaliphilic, grows within the range of pH 7.4–11.0with an optimum at 9.6. Mesophilic.
	Anaerovorax	Spore	Total	Uncultured	non	https://www.ncbi.nlm.nih.gov/Taxonomy/Browser/wwwtax.cgi?mode=Info&id=1120998&lvl=3&lin=f&keep=1&srchmode=1&unlock	Anaerovorax is a Gram-positive, non-sporeforming, strictly anaerobic, chemoorganotrophic bacterial genus from the family of Eubacteriaceae with one known species (Anaerovorax odorimutans)
	Anaerostipes	0	Spore	Uncultured	yes	https://www.ncbi.nlm.nih.gov/Taxonomy/Browser/wwwtax.cgi?mode=Info&id=411490&lvl=3&lin=f&keep=1&srchmode=1&unlock	Gram-positive-staining, spore-forming, non-motile, anaer-obic long rods (5–15mm) that occur in filaments. OnM2GSC agar, colonies are white, circular, smooth, convex,shiny and 1.5–2.5 mm in diameter after 24 h at 41uC.
	Anaerosporomusa	Spore	Spore	Uncultured	yes	https://www.ncbi.nlm.nih.gov/Taxonomy/Browser/wwwtax.cgi?mode=Info&id=1794912&lvl=3&lin=f&keep=1&srchmode=1&unlock	Cells are slightly curved rods, Gram-stain-negative andmotile. Spore-forming. Mesophilic and neutrophilic.Anaerobic. Limited to growth by fermentation on shortchain carboxylic acids. Unable to reduce sulfate or Fe(III).The cellular fatty acid profile is primarily composed of satu-rated hydrocarbon chains.
	Anaerosporobacter	Spore	0	Unclassified	yes	https://www.ncbi.nlm.nih.gov/Taxonomy/Browser/wwwtax.cgi?mode=Info&id=1120996&lvl=3&lin=f&keep=1&srchmode=1&unlock	A strictly anaerobic, Gram-positive, endospore-forming bacterium, strain HY-37-4T, was isolated from a forest-soil sample collected in Jeju, Republic of Korea. The cells were motile rods with peritrichous flagella. Strain HY-37-4T fermented various carbohydrates and the end products from glucose were formate, acetate and H2. The major cellular fatty acids were C16 : 0, C16 : 0 3-OH and iso-C17 : …
	Anaerosolibacter	Spore	0	Unclassified	non	https://www.ncbi.nlm.nih.gov/Taxonomy/Browser/wwwtax.cgi?mode=Info&id=1417629&lvl=3&lin=f&keep=1&srchmode=1&unlock	Cells are anaerobic, straight rods, motile by means offlagella and Gram-staining-negative. No spores are pro-duced. The major cellular fatty acids are C14 : 0, iso-C15 : 0and C16 : 0. Isolated from contaminated soil Korea
	Anaerosinus	0	Spore	Massilibacillus massiliensis	non		Anaerosinus is a Gram-negative, non-spore-forming, obligately anaerobic, chemoorganotrophic and motile bacterial genus from the family of Sporomusaceae, with one known species (Anaerosinus glycerini).
	Anaerocolumna	Spore	Spore	Uncultured	yes	https://www.ncbi.nlm.nih.gov/Taxonomy/Browser/wwwtax.cgi?mode=Info&id=1121297&lvl=3&lin=f&keep=1&srchmode=1&unlock	Cells are Gram-stain-positive. Motile. Strictly anaerobic,fermentative metabolism. Slightly curved to straight rodsoccurring singly or in pairs. Produces terminal, sphericalspores from swollen cells. Optimum temperature forgrowth is 30–35_x000E_C.
	Anaerococcus	0	Spore	Uncultured	non	https://www.ncbi.nlm.nih.gov/Taxonomy/Browser/wwwtax.cgi?mode=Info&id=2742993&lvl=3&lin=f&keep=1&srchmode=1&unlock	An obligate anaerobic, Gram-stain-positive, non-spore forming, non-motile, catalase and oxidase-negative, coccoid-shaped bacterium designated AGMB00486T was isolated from swine faeces. The optimal growth of the isolate occurred at pH 8.0 and 37 ℃.
	Anaerobacterium	Spore	Spore	Uncultured	non	https://www.ncbi.nlm.nih.gov/Taxonomy/Browser/wwwtax.cgi?mode=Info&id=1297424&lvl=3&lin=f&keep=1&srchmode=1&unlock	An obligately anaerobic bacterial strain designated T-1-35(T) was isolated as a dominant cultivable cellulose-degrading bacterium from soil of a Japanese rice field as an anaerobic filter-paper degrader. Cells of strain T-1-35(T) stained Gram-positive and were non-spore-forming rods with rounded ends, 0.8-1.0×3.5-15.0 µm, and motile by means of two to four polar flagella.
	Anaerobacillus	Spore	Spore	Uncultured	yes	ncbi.nlm.nih.gov/Taxonomy/Browser/wwwtax.cgi?mode=Info&id=472963&lvl=3&lin=f&keep=1&srchmode=1&unlock	An anaerobic, spore-forming bacterium (strain Z-0521) was isolated from the iron-reducing microbial community enriched from sample of bottom sediments from low-mineralized soda lake Khadyn, Tuva upper Yenisey region (Russia). Cells of strain Z-0521 are motile straight Gram-positive rods, 0.7–1.1 (µm in diameter and 3.0–7.0 µm length. It is a mesophilic halotolerante obligate alkaliphilic bacteriu…
	Ammoniphilus	Spore	0	Unclassified	yes	https://www.ncbi.nlm.nih.gov/Taxonomy/Browser/wwwtax.cgi?mode=Info&id=66863&lvl=3&lin=f&keep=1&srchmode=1&unlock	Gram-variable, strictly aerobic, rod-shaped, haloalkalitolerant spore-forming, obligately oxalotrophic and motile bacterial genus from the family of Paenibacillaceae with peritrichous flagella. In the cell wall of Ammoniphilus is meso-diaminopimelic acid
	Allobacillus	Spore	Spore	Unclassified	yes	https://www.ncbi.nlm.nih.gov/Taxonomy/Browser/wwwtax.cgi?mode=Info&id=1955271&lvl=3&lin=f&keep=1&srchmode=1&unlock	A novel bacterial strain designated B3A(T), isolated from shrimp paste, was investigated by a polyphasic taxonomic approach. Cells stained Gram-positive and were aerobic, non-pigmented, sporulating and rod-shaped with a polar flagellum.
	Alkaliphilus	Spore	Spore	Alkaliphilus metalliredigens QYMF	yes	ncbi.nlm.nih.gov/Taxonomy/Browser/wwwtax.cgi?mode=Info&id=185693&lvl=3&lin=f&keep=1&srchmode=1&unlock	isolated from methanogenic butyrate-oxidizing mixed cultures. The cells were straight to slightly curved, gram-positive rods that were motile by means of multiple flagella and formed endospores. Growth was observed in the temperature range 15-45 degrees C (optimum 37 degrees C) and pH range 5.5-9.0 (optimum pH 7.5).
				Unclassified
	Alkalicoccus	0	Total	Unclassified	non	https://www.ncbi.nlm.nih.gov/Taxonomy/Browser/wwwtax.cgi?mode=Info&id=1121087&lvl=3&lin=f&keep=1&srchmode=1&unlock	Gram-stain-positive, cocci-shaped, non-spore-forming and moderately halophilic bacterium, designed BZ-SZ-XJ29T, was isolated from a salt lake of China. On the basis of 16S rRNA gene sequence similarity, the closest phylogenetic relatives were Bacillus saliphilus 6AGT (97.3 % 16S rRNA gene sequence similarity) and five other species of the genus Bacillus(95.4–96.3 %). However, strain BZ-SZ-XJ29T s…
	Alkalibacterium	Spore	Spore	Unclassified	non	https://www.ncbi.nlm.nih.gov/Taxonomy/Browser/wwwtax.cgi?mode=Info&id=1130080&lvl=3&lin=f&keep=1&srchmode=1&unlock	Alkalibacterium thalassium sp. nov., Alkalibacterium pelagium sp. nov., Alkalibacterium putridalgicola sp. nov. and Alkalibacterium kapii sp. nov. The isolates are Gram-positive and non-sporulating. They have motility with peritrichous flagella depending on the strains. They lack catalase and quinones. Under anaerobic conditions, lactate yields were 64-93 % of the glucose consumed; residual produ…
	Alkalibacte	Spore	Total	Unclassified	non	https://www.ncbi.nlm.nih.gov/Taxonomy/Browser/wwwtax.cgi?mode=Info&id=1120975&lvl=3&lin=f&keep=1&srchmode=1&unlock	A. saccharofermentansare Gram-positive and rod-shaped cells,0.5·1.5–2.5lm, with pointed ends; they form singly orin pairs, or rarely, form short chains. They are nonmo-tile cells divided by a septum. Spores are not observed.The cells are thermosensitive; there is no growth afterheating for 10 min at 80°C.
	Agathobacter	0	Spore	Unclassified	non	https://www.ncbi.nlm.nih.gov/Taxonomy/Browser/wwwtax.cgi?mode=Info&id=1712665&lvl=3&lin=f&keep=1&srchmode=1&unlock	Three strains of a butyrate-producing bacterium were isolated from the rumen contents of grazing sheep and cows. The strains were anaerobic, with Gram-positive cell walls, straight-to-slightly-curved, rod-shaped, non-spore-forming and single flagellate. C14 : 1, C14 : 0, C16 : 0 and C16 : 1 were the predominant fatty acids.
	Acidaminobacter	Total	Total	Uncultured	non	https://www.ncbi.nlm.nih.gov/Taxonomy/Browser/wwwtax.cgi?mode=Info&id=1120920&lvl=3&lin=f&keep=1&srchmode=1&unlock	Rod-shaped bacteria with pointed ends; Gram-stain-negative. Endospores not formed. Chemo-organotrophic fermentative metabolism. Strictly anaerobic. Amino acids are major energy sources. Acetate is the major fermentation product. Lactate, succinate, butyrate, and ethanol not formed. Growth on many substrates stimulated by or dependent on the presence of hydrogen-utilizing bacteria or archaea. Meso…
	Acetobacterium	0	Total	Unclassified	non	https://www.ncbi.nlm.nih.gov/Taxonomy/Browser/wwwtax.cgi?mode=Info&id=52689&lvl=3&lin=f&keep=1&srchmode=1&unlock	Gram-positive, non-sporeforming rods. The isolate utilized H(2)/CO(2), CO, fructose, glucose, ethanol, ethylene glycol, glycerol, pyruvate, lactate, betaine and the methyl-groups of several methoxylated benzoic derivatives such as syringate, trimethoxybenzoate and vallinate. The optimum temperature for growth was 29 degrees C, whilst slow growth occurred at 2 degrees C.
	Acetoanaerobium	0	Total	Uncultured	non	https://www.ncbi.nlm.nih.gov/Taxonomy/Browser/wwwtax.cgi?mode=Info&id=1482736&lvl=3&lin=f&keep=1&srchmode=1&unlock	Cells are nonsporeforming rods. Cells stain Gram-negative but have an atypical Gram-negative wall structure. Obligate anaerobe. Chemo-organotrophic. Ferment carbohydrates, producing acetate and sometimes other volatile acids. Ferment yeast extract, producing acetate and several volatile acids. At slower growth rates produce acetate from H2 and CO2. May require yeast extract for growth
	Acetivibrio	Spore	Spore	Uncultured	non	https://www.ncbi.nlm.nih.gov/Taxonomy/Browser/wwwtax.cgi?mode=Info&id=290052&lvl=3&lin=f&keep=1&srchmode=1&unlock	A. ethanolgignens were obligately anaerobic, gram-negative, nonsporeforming, motile, slightly curved rods with lateral flagella that emanated from the concave sides of the cells and formed fascicles
	Acetanaerobacterium	0	Spore	Unclassified	non		isolated from waste water sludge of the Xinanzhang paper mill, Beijing, China. The strains were Gram-positive, non-spore-forming and motile. Cells were thin rods (0.2-0.4x4.0-8.0 microm). Growth of the strains was observed at 20-42 degrees C and pH 5.0-7.5.
Actinobacteria	Tetrasphaera	0	Spore	Uncultured	non	https://www.ncbi.nlm.nih.gov/Taxonomy/Browser/wwwtax.cgi?mode=Info&id=1193182&lvl=3&p=has_linkout&p=blast_url&p=genome_blast&lin=f&keep=1&srchmode=1&unlock	Cells are cocci, occurring singly or in pairs but predomi-nantly as tetrads or clusters, or exhibit morphologicalchange from rod to coccus and V- and T-shaped formations.Aerobic, non-motile, non-endospore-forming and Gram-positive to Gram-variable. Catalase-positive but negative forindole production.
	Sva0996 marine group	Spore	Total	uncultured	unknown		marine environments
	Streptomyces	Spore	Spore	Unclassified	yes	https://www.ncbi.nlm.nih.gov/Taxonomy/Browser/wwwtax.cgi?mode=Info&id=1211820&lvl=3&p=has_linkout&p=blast_url&p=genome_blast&lin=f&keep=1&srchmode=1&unlock	Found predominantly in soil and decaying vegetation, most streptomycetes produce spores, and are noted for their distinct "earthy" odor that results from production of a volatile metabolite, geosmin.
	Serinicoccus	0	Spore	Unclassified	yes	https://www.ncbi.nlm.nih.gov/Taxonomy/Browser/wwwtax.cgi?mode=Info&id=265976&lvl=3&p=has_linkout&p=blast_url&p=genome_blast&lin=f&keep=1&srchmode=1&unlock	Gram-positive, strictly aerobic, moderately halophilicbacteria. Oxidase-negative, catalase-positive, not acid-fast.No formation of spores. Cells are non-motile cocci.
	Rubrobacter	Total	Spore	Uncultured	non	https://www.ncbi.nlm.nih.gov/Taxonomy/Browser/wwwtax.cgi?mode=Info&id=909625&lvl=3&p=has_linkout&p=blast_url&p=genome_blast&lin=f&keep=1&srchmode=1&unlock	Rubrobacter forms non-motile pleomorphic (rods and/or cocci) Gram-positive cells. Mesophilic, moderately thermophilic or thermophilic. Catalase and oxidase positive.Aerobic and organotrophic. Nitrate is reduced to nitrite. The peptidoglycan type is A3_x0004_ with llysine as principal amino acid. Menaquinone 8 (MK-8) is the major respiratory lipoquinone.
	Pseudonocardia	0	Total	Unclassified	yes	https://www.ncbi.nlm.nih.gov/Taxonomy/Browser/wwwtax.cgi?mode=Info&id=1123023&lvl=3&p=has_linkout&p=blast_url&p=genome_blast&lin=f&keep=1&srchmode=1&unlock	The vegetative mycelium varies in thickness(0±3±2±0lm) and in the degree of branching. Somestrains form swollen hyphal segments. Aerial myceliummay or may not be present. The mycelium may or maynot be fragmented ; if fragmented, both types ofmycelium exhibit cell division in different directions. Insome species, the mycelium is covered by an electron-dense outer layer. Spore sizes vary ; the spor…
	Pseudarthrobacter	0	Spore	Unclassified	non	https://www.ncbi.nlm.nih.gov/Taxonomy/Browser/wwwtax.cgi?mode=Info&id=410837&lvl=3&p=has_linkout&p=blast_url&p=genome_blast&lin=f&keep=1&srchmode=1&unlock
	Ornithinimicrobium	0	Spore	Unclassified	non	https://www.ncbi.nlm.nih.gov/Taxonomy/Browser/wwwtax.cgi?mode=Info&id=125288&lvl=3&p=has_linkout&p=blast_url&p=genome_blast&lin=f&keep=1&srchmode=1&unlock	A Gram-staining-positive, non-spore-forming actinobacterium, strain JC311T, isolated from marine green alga of the genus Ulva was studied to examine its taxonomic position.
	Ornithinicoccus	0	Total	Uncultured	non	https://www.ncbi.nlm.nih.gov/Taxonomy/Browser/wwwtax.cgi?mode=Info&id=1748220&lvl=3&p=has_linkout&p=blast_url&p=genome_blast&lin=f&keep=1&srchmode=1&unlock	Two Gram-positive coccoid, non-motile bacteria with L-ornithine as diagnostic diamino acid of the peptidoglycan and an interpeptide bridge of L-Orn<--Gly(1,2)<--D-Glu were isolated from a sample of garden soil.
	Nocardioides	Spore	Spore	Uncultured	non	https://www.ncbi.nlm.nih.gov/Taxonomy/Browser/wwwtax.cgi?mode=Info&id=1517589&lvl=3&p=has_linkout&p=blast_url&p=genome_blast&lin=f&keep=1&srchmode=1&unlock	A short-rod-shaped, non-spore-forming endophytic actinobacterium, was isolated from a surface-sterilized leaf of Acrostichum aureum in Fangchenggang, Guangxi Zhuang Autonomous Region, China, designated strain CBS4Y-1T and examined by a polyphasic approach to determine its taxonomic position. This actinobacterium was Gram-staining-positive and aerobic.
	Nitriliruptor	Spore	Spore	Uncultured	non	https://www.ncbi.nlm.nih.gov/Taxonomy/Browser/wwwtax.cgi?mode=Info&id=1069448&lvl=3&p=has_linkout&p=blast_url&p=genome_blast&lin=f&keep=1&srchmode=1&unlock	A novel bacterial strain, designated ANL-iso2(T), was obtained from an enrichment culture inoculated with a mixture of soda lake sediments by using isobutyronitrile (iBN) as the carbon, energy and nitrogen source at pH 10. The enrichment resulted in a stable binary culture containing iBN-degrading Gram-positive rods and a satellite Gram-negative gammaproteobacterium Marinospirillum sp. strain (AN…
	Nesterenkonia	0	Spore	Unclassified	non	https://www.ncbi.nlm.nih.gov/Taxonomy/Browser/wwwtax.cgi?mode=Info&id=1463631&lvl=3&p=has_linkout&p=blast_url&p=genome_blast&lin=f&keep=1&srchmode=1&unlock	A Gram-staining-positive, aerobic, motile and non-spore-forming actinobacteria, designated strain F10(T), was isolated from a deep-sea sediment of the western Pacific Ocean. Phylogenetic and phenotypic properties of the organism supported that it belonged to the genus Nesterenkonia.
	Mycobacterium	0	Spore	Unclassified	non	https://www.ncbi.nlm.nih.gov/Taxonomy/Browser/wwwtax.cgi?mode=Info&id=1463631&lvl=3&p=has_linkout&p=blast_url&p=genome_blast&lin=f&keep=1&srchmode=1&unlock	A Gram-stain-positive, non-endospore-forming, haloalkaliphilic actinobacterium, strain CK5T, was isolated from a soil sample, collected at Cape King (Antarctica), and its taxonomic position was investigated by using a polyphasic approach. Cells were cocci with orange pigmentation, non-motile and grew optimally at 25 °C and pH 9.0-9.5 in the presence of 2 % (w/v) NaCl.
	Mycetocola	0	Spore	Unclassified	non	https://www.ncbi.nlm.nih.gov/Taxonomy/Browser/wwwtax.cgi?mode=Info&id=76637&lvl=3&p=has_linkout&p=blast_url&p=genome_blast&lin=f&keep=1&srchmode=1&unlock	The taxonomic positions of 10 tolaasin-detoxifying bacteria, which were isolated from the cultivated mushroom Pleurotus ostreatus, were investigated. These strains are Gram-positive, obligately aerobic, non-sporulating and irregular rod-shaped bacteria.
	Modestobacter	Spore	0	Unclassified	non	https://www.ncbi.nlm.nih.gov/Taxonomy/Browser/wwwtax.cgi?mode=Info&id=2213158&lvl=3&p=has_linkout&p=blast_url&p=genome_blast&lin=f&keep=1&srchmode=1&unlock	Gram-positive, non-spore-forming. Short rods or cocci with a tendency to remain aggregated and form short, multiseptate filaments. Aerobic heterotrophs able to grow in oligotrophic medium.
	Micromonospora	Spore	Spore	Unclassified	yes	https://www.ncbi.nlm.nih.gov/Taxonomy/Browser/wwwtax.cgi?mode=Info&id=2203715&lvl=3&p=has_linkout&p=blast_url&p=genome_blast&lin=f&keep=1&srchmode=1&unlock	Micromonospora species have long been recognized as important sources of antibiotics and also for their unusual spores. Micromonospora exhibits a complex life cycle, differentiating into both substrate mycelia and spores, but no aerial mycelia are produced (Vobis, 1992). The species often form indistinct colonies that can be confused with other actinomycetes.
	Microbacterium	Spore	Spore	Unclassified	non	https://www.ncbi.nlm.nih.gov/Taxonomy/Browser/wwwtax.cgi?mode=Info&id=2615184&lvl=3&p=has_linkout&p=blast_url&p=genome_blast&lin=f&keep=1&srchmode=1&unlock	The genus Microbacterium belongs to the family Microbacteriaceae within the surborder Micrococcineae. Microbacterium are Gram-positive, nonspore-forming, rod-shaped bacteria. Members of the genus Microbacterium can be isolated from a wide range of environments including soil, insects, human clinical specimens, marine environments, plants, dairy products, etc.
	Marmoricola	0	Spore	Uncultured	non	https://www.ncbi.nlm.nih.gov/Taxonomy/Browser/wwwtax.cgi?mode=Info&id=397278&lvl=3&p=has_linkout&p=blast_url&p=genome_blast&lin=f&keep=1&srchmode=1&unlock	yellow-coloured, marine actinobacterium, designated SST-45(T), was isolated from sandy sediment under the surface of a beach and taxonomically characterized by physiological, chemotaxonomic and phylogenetic methods. The cells of the isolate were Gram-positive, aerobic, non-sporulating, non-motile, spherical cells that occurred singly, in pairs, in clusters or as short chains.
	Marisediminicola	0	Spore	Unclassified	non	https://www.ncbi.nlm.nih.gov/Taxonomy/Browser/wwwtax.cgi?mode=Info&id=2711233&lvl=3&p=has_linkout&p=blast_url&p=genome_blast&lin=f&keep=1&srchmode=1&unlock	Cells are Gram-positive, motile, short rods. Neither substratemycelium nor aerial mycelium is formed. Catalase isproduced but oxidase is not produced. The cell-wallpeptidoglycan belongs to the B2bgroup with ornithine asdiamino acid. MK-10 is the major menaquinone. The polarlipids are diphosphatidylglycerol, phosphatidylglycerol andsome glycolipids. The main cellular fatty acids are anteiso-C15: 0…
	Luedemannella	Total	Total	Unclassified	yes		Three actinomycete strains were isolated from soil samples collected in Bangladesh. The cul-tures formed spherical sporangia on short sporangiophores directly above the surface of thesubstrate mycelium. The sporangia developed singly or in clusters and each sporangium con-tained several nonmotile spherical to oval spores with a smooth surface.
	Kocuria	0	Spore	Unclassified	non	https://www.ncbi.nlm.nih.gov/Taxonomy/Browser/wwwtax.cgi?mode=Info&id=1461025&lvl=3&p=has_linkout&p=blast_url&p=genome_blast&lin=f&keep=1&srchmode=1&unlock	Members of Kocuriaare Gram-positive, aerobic, non-encapsulated, non-halophilic, non-endospore-forming cocci. Aquatique env. Some high salinity.
	IMCC26207	Total	spore	Uncultured	non	https://www.ncbi.nlm.nih.gov/Taxonomy/Browser/wwwtax.cgi?id=1641811	ulture reached the stationary phase after 2 weeks of incubation with a maximum cell density of approximately 8 × 105 cells/ml. Cells of strain IMCC26207 looked pure in epifluorescence microscopy and transmission electron microscopy, showing a coccus-shaped morphology with diameters of 0.4–0.5 µm, dividing by binary fission
	Ilumatobacter	Spore	Spore	Uncultured		https://www.ncbi.nlm.nih.gov/Taxonomy/Browser/wwwtax.cgi?mode=Info&id=1331058&lvl=3&p=has_linkout&p=blast_url&p=genome_blast&lin=f&keep=1&srchmode=1&unlock	Cells are Gram-positive, aerobic, non-motile. Cells are rod-shape. The cell-wall peptidoglycan contains LL-DAP, glycine, alanine and hydroxyglutamate (molar ratio, ca. 1.4：2.4：1.1：1.0). Sediments
	Iamia	Spore	Spore	Uncultured	non		Cells are Gram-positive, non-endospore-forming rods thatare non-motile. Colonies grow aerobically, but notanaerobically. In media devoid of sodium chloride, growthis observed. Oxidase- and catalase-positive. Isolated from sea cucumber Holothuria edulis
	Georgenia	Total	Spore	Unclassified	non	https://www.ncbi.nlm.nih.gov/Taxonomy/Browser/wwwtax.cgi?mode=Info&id=154116&lvl=3&lin=f&keep=1&srchmode=1&unlock	Cells exhibit a rod±coccus cycle. Rods and cocci occursingly or in small clusters. Cocci are 1lm in dia-meter, rods are 2lm in length and 1lm in width.Gram-positive, non-sporulating, non-motile. Growthoccurs under both aerobic and anaerobic conditions.Oxidase-and catalase-positive. Isolated from medieval wallpaintings, forest soil, activated sludge, salt lake, deep-sea sediment, desert or from en…
	Gaiella	Total	Spore	Uncultured	non	https://www.ncbi.nlm.nih.gov/Taxonomy/Browser/wwwtax.cgi?mode=Info&id=1002870&lvl=3&lin=f&keep=1&srchmode=1&unlock	Gaiella occulta is a nonpigmented, Gram‐negative staining, nonmotile, aerobic, and chemoorganotrophic, with an optimal growth tempera‐ture of 35–37°C, optimum pH for growth between 6.5 and 7.5, and was isolated from a 150 meter deep water aquifer in Portugal (Albuquerqueet al., 2011; Foesel et al., 2016). The strain forms short rod‐shaped cells 1.0–3.0 μm in length by 0.3–0.5 μm in wid
	Frankia	0	Spore	Unclassified	yes	https://www.ncbi.nlm.nih.gov/Taxonomy/Browser/wwwtax.cgi?mode=Info&id=1836972&lvl=3&p=has_linkout&p=blast_url&p=genome_blast&lin=f&keep=1&srchmode=1&unlock	Frankiais one of the few bacterial genera to havedeveloped a symbiosis with plants that extends therange of soil conditions suitable for growth. The nitrogen fixing actinorhizal symbiosis allows 24 generaof plants belonging to eight dicotyledonous plantfamilies to colonize soils that are poor in nitrogen, e.g.sandy beaches, mine spoils, burned forests or glacialmoraines (Benson & Silvester, 1993)…
	Fodinicola	Spore	0	Uncultured	non	https://www.ncbi.nlm.nih.gov/Taxonomy/Browser/wwwtax.cgi?mode=Info&id=2681555&lvl=3&p=has_linkout&p=blast_url&p=genome_blast&lin=f&keep=1&srchmode=1&unlock	Gram-positive, aerobic, non-motile, catalase-positive, oxi-dase-negative actinomycetes that form branched substratemycelium and sparse to abundant, white aerial mycelium.The aerial hyphae break up into irregular rod-likeelements.
	Euzebya	Total	Total	Uncultured	non	https://www.ncbi.nlm.nih.gov/Taxonomy/Browser/wwwtax.cgi?mode=Info&id=1608957&lvl=3&p=has_linkout&p=blast_url&p=genome_blast&lin=f&keep=1&srchmode=1&unlock	Gram-stain-positive, aerobic, chemo-organotrophic, rod-shaped, non-spore-forming strain, which produced convex, circular, pink-pigmented colonies, designated as DY32-46T, was isolated from seawater collected from the Pacific Ocean. Some strains are also isolated from surface seawater of the East China Sea
	Egicoccus	Spore	Spore	Uncultured	non	https://www.ncbi.nlm.nih.gov/Taxonomy/Browser/wwwtax.cgi?mode=Info&id=1670830&lvl=3&p=has_linkout&p=blast_url&p=genome_blast&lin=f&keep=1&srchmode=1&unlock	Cellare non-endospore-forming cocci witha diam-eter of 0.5–0.8mm. Colonies are dry, rough and circular whencultured on marine agar 2216E at 30uC for 14 days. Coloniesare light yellow. Growth occurs at 20–40uC(optimumat30uC), at pH 6.0–10.0 (optimum at pH 8.0–9.0) and with0–9 % (w/v) NaCl (optimum at 3–5 %) on marine 2216E. Isolated from saline-alkaline soil
	Dietzia	0	Spore	Unclassified	non	https://www.ncbi.nlm.nih.gov/Taxonomy/Browser/wwwtax.cgi?mode=Info&id=37914&lvl=3&p=has_linkout&p=blast_url&p=genome_blast&lin=f&keep=1&srchmode=1&unlock	Dietziae are aerobic, Gram-positive, non-acid-alcohol fast, nonsporing, catalase-positive actinomycetes that form cocci that germinate into short rods or rod-shaped cells, which exhibit snapping division and produce V-shaped forms. Circular, raised or convex, glistening, orange to coral red colonies with entire edges are formed on agar media
	Demequina	Spore	Spore	Unclassified	non	https://www.ncbi.nlm.nih.gov/Taxonomy/Browser/wwwtax.cgi?mode=Info&id=327095&lvl=3&p=has_linkout&p=blast_url&p=genome_blast&lin=f&keep=1&srchmode=1&unlock	Gram-positive and are non-motile, non-spore-forming rods (0.5–0.761.5mm). Colonies on R2A med-ium are circular, smooth and yellow-pigmented. Isolated from permafrost, tidal flat sediment on the Yellow Sea
	Cutibacterium	Spore	Spore	Uncultured	non	https://www.ncbi.nlm.nih.gov/Taxonomy/Browser/wwwtax.cgi?mode=Info&id=1249618&lvl=3&p=has_linkout&p=blast_url&p=genome_blast&lin=f&keep=1&srchmode=1&unlock	skin bacteria
	Cryobacterium	0	Spore	Unclassified	non	ncbi.nlm.nih.gov/Taxonomy/Browser/wwwtax.cgi?mode=Info&id=670052&lvl=3&p=has_linkout&p=blast_url&p=genome_blast&lin=f&keep=1&srchmode=1&unlock	Pleomorphic nonmotile rod. Non endospore forming. Branch- ing occurs in the early growth phase. Rod forms occur in old culture. Occasionally gram variable in the old culture. Grows optimally at 9 to 12°C and not at 18°C. Aerobic.
	Corynebacterium	0	Total	Unclassified	non	https://www.ncbi.nlm.nih.gov/Taxonomy/Browser/wwwtax.cgi?mode=Info&id=1716&lvl=3&lin=f&keep=1&srchmode=1&unlock	Genus of bacteria that are Gram-positive and most are aerobic. They are bacilli (rod-shaped), and in some phases of life they are, more specifically, club-shaped, which inspired the genus name. Animal microbiota
	Conexibacter	Spore	Spore	Uncultured	non	https://www.ncbi.nlm.nih.gov/Taxonomy/Browser/wwwtax.cgi?mode=Info&id=912552&lvl=3&lin=f&keep=1&srchmode=1&unlock	Cells are small rods (0·6–0·7×0·9–1·2 μm), occurring singly or in pairs. Gram-positive and non-sporulating. Motile by long, peritrichous flagella. Aerobic. Catalase- and oxidase-positive.
	Collinsella	0	Spore	Uncultured	non	https://www.ncbi.nlm.nih.gov/Taxonomy/Browser/wwwtax.cgi?mode=Info&id=102106&lvl=3&lin=f&keep=1&srchmode=1&unlock	Cells occur in chains of coccid cells. Gram-positive and obligately anaerobic. Spores and flagella are absent. Fermentation products of glucose are H,, ethanol, formate and lactate.
	CL500−29 marine group	0	Spore	Uncultured	/
	Cellulomonas	0	Spore	Unclassified	non	https://www.ncbi.nlm.nih.gov/Taxonomy/Browser/wwwtax.cgi?mode=Info&id=2071633&lvl=3&lin=f&keep=1&srchmode=1&unlock	In young cultures, slender, irregular rods ∼∼0.3–0.7 µm × ∼1.0–4.0 µm or more which may be straight, angular, or slightly curved; some of the rods are arranged at an angle to each other giving V formations. Occasional cells may show primary branching. A mycelium is produced by one species. Cultures a week or more old usually contain mainly short rods, but a small proportion of the cells may be co…
	Blastococcus	Spore	Total	Uncultured	non	ncbi.nlm.nih.gov/Taxonomy/Browser/wwwtax.cgi?mode=Info&id=38502&lvl=3&lin=f&keep=1&srchmode=1&unlock	Gram-positive. Coccoid units, often reproducing by bud-ding and multiple fission, giving rise to a variety of cellforms and aggregates. Single cells may be motile rods andvibrioid or non-motile cocci that tend to form aggregates.
	Bifidobacterium	Spore	Spore	Uncultured	non	https://www.ncbi.nlm.nih.gov/Taxonomy/Browser/wwwtax.cgi?mode=Info&id=1678&lvl=3&lin=f&keep=1&srchmode=1&unlock	bifidobacteria are Gram-positive, non-motile, non-spore forming, anaerobic, saccharolytic microorganisms with a Y-shaped or ‘bifid’ morphology, and a high G + C DNA content [18].
	Arthrobacter	0	Spore	Uncultured	non	https://www.ncbi.nlm.nih.gov/Taxonomy/Browser/wwwtax.cgi?mode=Info&id=1077972&lvl=3&lin=f&keep=1&srchmode=1&unlock	Arthrobacter is a genus of obligate aerobes bacteria characterized by a rod–coccus growth cycle. Arthrobacter spp. commonly are found in soils, aerial surface of plants, and wastewater sediments; they do not form endospores and are highly proteolytic.
	Aquipuribacter	0	Spore	Unclassified	non	/	Cells exhibit a rod–coccus cycle, are aerobic and non-endospore-forming, and stain Gram-positive.
	Adlercreutzia	0	Spore	Uncultured	non	https://www.ncbi.nlm.nih.gov/Taxonomy/Browser/wwwtax.cgi?mode=Info&id=1235794&lvl=3&lin=f&keep=1&srchmode=1&unlock	Cells are Gram-positive, obligately anaerobic, non-spore-forming, non-motile coccobacilli, 0.6–0.761.5–2.7mm.Colonies on BL agar plates are 1–2 mm in diameter, greyto off-white–grey, circular, entire, slightly convex andsmooth. Asaccharolytic. No metabolic end product isdetected in peptone-yeast extract medium supplementedwith glucose.
	Actinotalea	Spore	Spore	Unclassified	non	https://www.ncbi.nlm.nih.gov/Taxonomy/Browser/wwwtax.cgi?mode=Info&id=458839&lvl=3&lin=f&keep=1&srchmode=1&unlock	Gram-positive, strictly aerobic and slightly halophilic.Oxidase-negative, catalase-positive and acid-fast-negative.Do not form spores. Cells are non-motile rods with roundends.
Tenericutes	Haloplasma	Spore	Spore	Inordinaticella fortuita	/		Haloplasma contractilewas isolated from Shaban Deep , oneof the most extreme environments on Earth . Tenericutes have been detected in the gut and gonad microbiomes of fish, sea star, oysters and mussel
	Acholeplasma	Spore	Total	Uncultured	/		wall-less bacteria in the Mollicutes class. They include saprotrophic or pathogenic species
Halanaerobiaeota	Orenia	/spore	0	Uncultured	non	https://www.ncbi.nlm.nih.gov/Taxonomy/Browser/wwwtax.cgi?mode=Info&id=926561&lvl=3&lin=f&keep=1&srchmode=1&unlock	Halophilic anaerobic bacterium from Lake Sivash lagoons
	Halanaerobium	/total	Total	Uncultured	non	ncbi.nlm.nih.gov/Taxonomy/Browser/wwwtax.cgi?mode=Info&id=54121&lvl=3&lin=f&keep=1&srchmode=1&unlock	Fermented products
	Halanaerobacter	/spore	0	Uncultured	non	ncbi.nlm.nih.gov/Taxonomy/Browser/wwwtax.cgi?mode=Info&id=706427&lvl=3&lin=f&keep=1&srchmode=1&unlock	Cells are Gram-negative, colourless, non-sporulating rods, motile by peritrichous flagella ; the cells are long, flexible, 0-34.4 pm width and 5-8 pm length, in young cultures ; short degenerate cells and spheroplasts in old cultures.
	Unidentified	Spore	/	Uncultured	/	/
Aegiribacteria	Waddlia	Spore	Total	Unclassified	similar	https://www.ncbi.nlm.nih.gov/Taxonomy/Browser/wwwtax.cgi?mode=Info&id=765953&lvl=3&lin=f&keep=1&srchmode=1&unlock	Chlamydiae are evolutionarily well-separated bacteria that live exclusively within eukaryotic host cells. They include important human pathogens such as Chlamydia trachomatis as well as symbionts of protozoa. As these bacteria are experimentally challenging and genetically intractable, our knowledge about them is still limited.
Chlamydiae	Neochlamydia	0	Total	Unclassified	similar
	Chlamydiales CRIB32	0	Total	Unclassified	similar
	Unidentified	Spore	Spore	Unclassified	similar
	Unidentified	Spore	/total	Unclassified	/		Members of the bacterial candidate phylum WPS-2 (or Eremiobacterota) are abundant in several dry, bare soil environments. In a bare soil deposited by an extinct iron-sulfur spring, we found that WPS-2 comprised up to 24% of the bacterial community and up to 108 cells per g of soil based on 16S rRNA gene sequencing and quantification.
Candidatus Eremiobacterota	Unidentified	Spore	Spore	Unclassified	/		Unculture bacteria
Elusimicrobia	Crenothrix	/	Spore	Uncultured	/	https://www.ncbi.nlm.nih.gov/Taxonomy/Browser/wwwtax.cgi?mode=Info&id=360316&lvl=3&lin=f&keep=1&srchmode=1&unlock	The phylum Elusimicrobia, previously known as "Termite Group 1", has been shown to be widespread in different ecosystems like marine environment, sewage sludge, contaminated sites and soils, and toxic wastes. The high abundance of 'Elusimicrobia' representatives is only evidenced for the lineage of symbionts found in termites and ants. Crenothrix polyspora is a genus of filamentous bacteria which…
Proteobacteria	Xuhuaishuia	0	Total	Unclassified	non	/	Gram-negative, non-spore-forming bacteria. Dividing bybinary fission. Type strain Brevirhabdus pacifica, isolatedfrom deep-sea sediment in a hydrothermal ventfield. Does not require naturalseawater or artificial sea-salts for growth. The pH and tem-perature ranges for growth are pH 6.5–8.5 and 10–40uC(optimum pH 7.5 and 30–35uC).
	Woeseia	Total	0	Uncultured	/	https://www.ncbi.nlm.nih.gov/Taxonomy/Browser/wwwtax.cgi?mode=Info&id=1738655&lvl=3&p=has_linkout&p=blast_url&p=genome_blast&lin=f&keep=1&srchmode=1&unlock	Cells are Gram-stain-negative, rods or bent rods, non-motileand facultatively anaerobic. Catalase is weakly positivebut oxidase is negative. Does not grow without salt. Type strain, Woeseia oceani. Isolated from coastal sediment from XiaoshiIsland, Weihai, China. Optimal growth occurred at 28–358C (range 8–428C) and pH 7.0–8.0(range pH 6.0–9.0) with 1–3 % (w/v) NaCl (range 0.5–8 %).
	Wenzhouxiangella	Spore	Spore	Uncultured	non	/	Cells are Gram-stain negative, non-spore-forming,non-motile, non-phototrophic, non-alkaliphilic, mod-erate halophilic, obligately aerobic and chemo-heterotrophic rods. Type strain, Wenzhouxiangella marina isolated from the culturebroth of a marine microalga,Picochlorumasp. 122
				Unclassified
	Variovorax	0	Spore	Unclassified	non	https://www.ncbi.nlm.nih.gov/Taxonomy/Browser/wwwtax.cgi?mode=Info&id=34072&lvl=3&p=has_linkout&p=blast_url&p=genome_blast&lin=f&keep=1&srchmode=1&unlock	Cells are straight to slightly curved rods that are 0.5 to 0.6 by 1.2 to 3.0 pm and occur singly or in pairs. Motile by means of degenerate peritrichous flagella. Variovorax ginsengisoli is a Gram-negative, non-spore-forming, rod-shaped, motile bacterium from the genus Variovorax, which was isolated from soil from a ginseng field in Pocheon in South Korea.
	Undibacterium	Spore	Spore	Uncultured	non	/	Cells are non-motile, non-spore-forming rods (approx.2mm in length). Gram-negative and oxidase-positive,showing an oxidative metabolism. Type strain, Undibacterium pigrum isolated from drinking water,
	Uliginosibacterium	0	Total	Uncultured	non	/	Type strain, Uliginosibacterium gangwonense. yellow-pigmented, Gram-negative, aerobic, isolated from a wetland, Yongneup, of the Inje region, Korea. Temperature range for growth is 4–35uC(optimum, 25–30uC) and pH range for growth is 4.0–8.0(optimum, pH 6.0–7.0).
				Unclassified
	UKL13-1	0	Total	Unclassified	non	https://www.ncbi.nlm.nih.gov/Taxonomy/Browser/wwwtax.cgi?mode=Info&id=1690484&lvl=3&p=has_linkout&p=blast_url&p=genome_blast&lin=f&keep=1&srchmode=1&unlock	Only sequences
	Tropicimonas	Spore	Total	Unclassified	non	https://www.ncbi.nlm.nih.gov/Taxonomy/Browser/wwwtax.cgi?mode=Info&id=441112&lvl=3&lin=f&keep=1&srchmode=1&unlock	Cells are Gram-negative, motile by means of peritrichousflagella and rod-shaped (0.5–1.0mm long and 0.3–0.5mmwide). Obligatory halophiles. Type strain Tropicimonas isoalkanivoransgen isolated from Semarang Port in Indonesia
				Uncultured
	ThIothrix	0	Total	Uncultured	non	https://www.ncbi.nlm.nih.gov/Taxonomy/Browser/wwwtax.cgi?mode=Info&id=1030&lvl=3&p=has_linkout&p=blast_url&p=genome_blast&lin=f&keep=1&srchmode=1&unlock	Cells are rods, 0.7-2.6 pm in diameter and 0-7-5-0 pm in length, that exist in multicellular filaments. Found in sulfide-containing water and in wastewater- treatment systems. Type strain Thiothrix nivea
	Thiorhodovibrio	0	Total	Thiorhodovibrio winogradskyi	non	https://www.ncbi.nlm.nih.gov/Taxonomy/Browser/wwwtax.cgi?mode=Info&id=77007&lvl=3&p=has_linkout&p=blast_url&p=genome_blast&lin=f&keep=1&srchmode=1&unlock	Cells vibrioid- to spirilloid-shaped, 1.7 5.0 gm long, 0.7-2.1 gm wide. Anaerobically grown cultures are pink to light pinkish-purple. pH Range: 7.0 7.4. Growth temperature: 14-37 °C, optimum temperature 33 °C. Type species Thiorhodovibrio winogradskyi isolated from saline littoral sediments
	Thiorhodospira	0	Total	Unclassified	non	https://www.ncbi.nlm.nih.gov/Taxonomy/Browser/wwwtax.cgi?mode=Info&id=765914&lvl=3&p=has_linkout&p=blast_url&p=genome_blast&lin=f&keep=1&srchmode=1&unlock	Cells are vibrioid- or spiral-shaped, multiply by binary fission and are motile by means of a monopolar flagellar tuft. They are Gram-negative and belong to the y-Proteobacteria.
	Thiomicrospira	Spore	0	Unclassified	non	https://www.ncbi.nlm.nih.gov/Taxonomy/Browser/wwwtax.cgi?mode=Info&id=933&lvl=3&p=has_linkout&p=blast_url&p=genome_blast&lin=f&keep=1&srchmode=1&unlock	Cells vary from straight rods with sharp edges tospirilla, 0±4±0±5 ̈0±8±1±5lm, motile by means of 1±3polar Øagella at one end. Gram-negative. Cell wall isundulating and unstable in low osmotic environmen. The type species is Thioalkalimicrobium aerophilum. obligately alkaliphilic and obligatelychemolithoautotrophic sulfur-oxidizingbacteria from soda lakes
	Thiomicrorhabdus	Spore	Total	Unclassified	non	https://www.ncbi.nlm.nih.gov/Taxonomy/Browser/wwwtax.cgi?mode=Info&id=2039723&lvl=3&p=has_linkout&p=blast_url&p=genome_blast&lin=f&keep=1&srchmode=1&unlock	Gram-stain-negative. Cells when grown in liquid media arerod-shaped. Typical cell lengths are 0.8–2.7 μm and diametersare 0.3–0.6 μm, wider thanThiomicrospiraspecies. Do notform endospores or exospores. Type species:Thiomicrorhabdus frisia. Coastal region of north-western Germanyand north-eastern Netherlands, from where the organismwas obtained
				Uncultured
	Thiohalocapsa	0	Total	Unclassified	non	https://www.ncbi.nlm.nih.gov/Taxonomy/Browser/wwwtax.cgi?mode=Info&id=69359&lvl=3&p=has_linkout&p=blast_url&p=genome_blast&lin=f&keep=1&srchmode=1&unlock	Cells nearly spherical to oval, 2 x 2-3 pm in size, may occur in regular platelets of 4-1 6 cells, multiplication by binary fission, non-motile, Gram-negative. Type species is Thiohalocapsa halophila isolated from a red layer in a laminated mat occurring underneath a gypsum crust in the mediterranean salterns of Salin-de-Giraud (Camargue, France)
	Thiogranum	Total	0	Uncultured	non	/	Obligately aerobic and chemolithoautotrophic. Gram-stain-negative cells. Grow by the oxidation of reduced sulfurcompounds and the fixation of carbon dioxide. Non-phototrophic. Thetype species isThiogranum longum grows at 19–35uC; optimalgrowth at 32uC. The initial pH for growth is pH 6.0–7.5,with an optimum at pH 6.5. The NaCl concentration forgrowth ranges from 1 to 5 % (w/v), with an optimum at…
	Thioflexothrix	0	Total	Uncultured	non	https://www.ncbi.nlm.nih.gov/Taxonomy/Browser/wwwtax.cgi?mode=Info&id=1570016&lvl=3&p=has_linkout&p=blast_url&p=genome_blast&lin=f&keep=1&srchmode=1&unlock	T. psekupsiiD3 produces immenseamounts of exopolysaccharides (EPSs), mostly consisting of galactose polymers, duringgrowth.
	Thiocystis	0	Total	Unclassified	non	https://www.ncbi.nlm.nih.gov/Taxonomy/Browser/wwwtax.cgi?mode=Info&id=61597&lvl=3&p=has_linkout&p=blast_url&p=genome_blast&lin=f&keep=1&srchmode=1&unlock	Cells are rod-shaped or ovoid to spherical, before cell division often diplococcus-shaped. Cells occur singly or in pairs, may grow in irregular aggregates sur- rounded by slime. Multiply by binary fission, motile by means of flagella. Gram-negative. Type species is Thiocystis violacea
				Uncultured
	Thiocapsa	Total	Total	Unclassified	non	https://www.ncbi.nlm.nih.gov/Taxonomy/Browser/wwwtax.cgi?mode=Info&id=1058&lvl=3&p=has_linkout&p=blast_url&p=genome_blast&lin=f&keep=1&srchmode=1&unlock	Cells are spherical, 1-0-3.0 pm in diameter, diplococci before multiplication by binary fission and are non- motile. Tetrads may be formed after consecutive division in two perpendicular planes. Type species is Thiocapsa roseopersicina. purple sulfur bacteria from the family of Chromatiaceae. It is gram negative and non-motile. The bacterium is either rose colored or milky white based on the grow…
	Thiobacillus	Total	Total	Unclassified	non	https://www.ncbi.nlm.nih.gov/Taxonomy/Browser/wwwtax.cgi?mode=Info&id=1123393&lvl=3&p=has_linkout&p=blast_url&p=genome_blast&lin=f&keep=1&srchmode=1&unlock	Contains autotrophic sulfur-oxidizing bacteria obtainingtheir energy from the oxidation of reduced sulfur oxyanions,namely thiosulfate and tetrathionate plus other sulfur spe-cies such as polythionates, elementary sulfur and/or methyl-ated sulfur compounds. Type species Thiobacillus thioparus isolated from a fild in USA
				Uncultured
	Thiobaca	0	Total	Thiobaca trueperi	non	https://www.ncbi.nlm.nih.gov/Taxonomy/Browser/wwwtax.cgi?mode=Info&id=127458&lvl=3&p=has_linkout&p=blast_url&p=genome_blast&lin=f&keep=1&srchmode=1&unlock	Cells are rod-shaped, occurring as single cells or inpairs. Motility is consistent with the presence of flagella. Cells stain Gram-negative. Cells are rod-shaped, 1±5lm in diameter, 3±4±5lmlong and motile. Gas vesicles are not formed. Cellsuspension is brown in colour. Photosynthetic mem-branes are of the vesicular type. The optimum temperature forgrowth is between 25 and 30∞C, the maximum being3…
				Unclassified
	Thioalkalivibrio	Total	Total	Unclasified	non	https://www.ncbi.nlm.nih.gov/Taxonomy/Browser/wwwtax.cgi?mode=Info&id=106633&lvl=3&p=has_linkout&p=blast_url&p=genome_blast&lin=f&keep=1&srchmode=1&unlock	Thialkalivibrio(Sorokin et al. 2001) includesobligately and facultatively alkaliphilic strains. Most ofthe strains grow optimally in soda-rich media. Somestrains have a chloride-dependent growth and can growup to saturating concentrations of NaCl. Gram-negative, non-spore-forming,aerobic, obligately chemolithoautotrophic, halophilic,and facultatively alkaliphilic bacterium. Cells are 0.3–0.4·1–2l…
				Uncultured
	Thioalkalispira	Total	0	Uncultured	non	/	Obligately chemolithoautotrophic. Cells have aSpirillum-like morphology, with dimensions 0±3±0±45 ̈1±4lm (occasionally up to 15lm in length).Motile by means of a single polar Øagellum. Gram-negative cell wall. typespecies of the genus. Thioalkalispira microaerophila. Alkaliphilic, with the pH rangefor growth between 8 and 10±4 (optimum aroundpH 10). Moderately halophilic, with total Na+contentsui…
	Thioalkalimicrobium/Thiomicrospira	Spore	0	Unclasified	non	https://www.ncbi.nlm.nih.gov/Taxonomy/Browser/wwwtax.cgi?mode=Info&id=933&lvl=3&p=has_linkout&p=blast_url&p=genome_blast&lin=f&keep=1&srchmode=1&unlock	Cells are pleomorphic when grown in liquid media, rangingfrom very thin, curved rods. Growth occurs from pH 5.9–8.0 to pH 8.4–10.0 but rangevaries with species–pH optima are pH 7.0–10.0, varying byspecies. Grow from 3.5 to 42_x000E_C with optima of 25–40_x000E_C,varying by species. NaCl is required for growth, with min-ima of 40–250 mM, maxima of 1200–3000 mM and optimaof around 430–600 mM.
	Thioalkalicoccus	0	Total	Unclasified	non	/	Cells are spherical or oval in shape, multiply by binaryÆssion and are Gram-negative. Cells are cocci of1±3±1±8lm diameter, usually non-motile and sur-rounded by a thin capsule. Type species isThioalkalicoccuslimnaeus. Mesophilic, obligate alkaliphilicbacterium with optimum growth at pH 8±8±9±5 (rangepH 8±10) and 20±25∞C.
	Thermomonas	0	Total	Unclasified	non	https://www.ncbi.nlm.nih.gov/Taxonomy/Browser/wwwtax.cgi?mode=Info&id=141949&lvl=3&p=has_linkout&p=blast_url&p=genome_blast&lin=f&keep=1&srchmode=1&unlock	Gram-negative, non-spore-forming rods, usually oc-curring in Ælaments. The temperature range for growthis 18±50∞C, optimal growth occurring between 37 and50∞C. The type species of the genus isThermomonas haemolytica. The cells are motile by meansof polar monotricheous Øagellation or are non-motile.Non-spore-forming. Colonies on complex standardmedia at 50∞C are whitish}translucent (at 37∞C theyar…
	Tabrizicola	Spore	Total	Unclasified	non	https://www.ncbi.nlm.nih.gov/Taxonomy/Browser/wwwtax.cgi?mode=Info&id=909926&lvl=3&p=has_linkout&p=blast_url&p=genome_blast&lin=f&keep=1&srchmode=1&unlock	Cells are Gram-negative and rod-shapedAlphaprote-obacteria. They are catalase and oxidase positive andfacultatively anaerobic. pecies of this genus are charac-terized by chemoheterotrophic growth with a limitedvariety of organic substratesas carbon and energy sources.The species of this genus are unable to grow phototro-phically in the light, photosynthetic pigments are notproduced
	Syntrophus	Total	Total	Uncultured	non	https://www.ncbi.nlm.nih.gov/Taxonomy/Browser/wwwtax.cgi?mode=Info&id=56780&lvl=3&p=has_linkout&p=blast_url&p=genome_blast&lin=f&keep=1&srchmode=1&unlock	Syntrophus aciditrophicus is a gram-negative and rod-shaped bacterium. It is non-motile, non-spore-forming and grows under strictly anaerobic conditions, thus an obligate anaerobe.
	Syntrophorhabdus	Spore	Total	Uncultured	non	ncbi.nlm.nih.gov/Taxonomy/Browser/wwwtax.cgi?mode=Info&id=909663&lvl=3&p=has_linkout&p=blast_url&p=genome_blast&lin=f&keep=1&srchmode=1&unlock	Obligately anaerobic bacterium. Nonmotile, rod-shapedcells. Sulfate, sulfite, thiosulfate, nitrate, nitrite, elemental sul-fur, or ferric iron cannot serve as an electron acceptor, whileanthraquinone-2,6-disulfonate can. The type species is Sy-trophorhabdus aromaticivorans. Gram negative,nonmotile. Spore formation was never observed. The temper-ature range for growth is 25 to 37°C (optimum, 35 to…
				Unclasified
	SWB02	0	Total	Uncultured
	Sva0081 sediment group	Total	Total	Uncultured
				Unclasified
	Stenotrophomonas	Spore	Spore	Unclasified	non	https://www.ncbi.nlm.nih.gov/Taxonomy/Browser/wwwtax.cgi?mode=Info&id=40323&lvl=3&p=has_linkout&p=blast_url&p=genome_blast&lin=f&keep=1&srchmode=1&unlock	The type species isStenotrophomonas maltophilia. Cell size: 0.5–0.8_x0002_1.5–3 μm. Colonies are yellow and circularon trypticase soy agar. On nutrient agar, colonies are orange–yellow or yellow.
	Spiribacter	Spore	0	Unclasified	non	https://www.ncbi.nlm.nih.gov/Taxonomy/Browser/wwwtax.cgi?mode=Info&id=1335757&lvl=3&p=has_linkout&p=blast_url&p=genome_blast&lin=f&keep=1&srchmode=1&unlock	Spiribacter aquaticus. Cells are Gram-stain-negative, non-motile, aerobic, curvedrods-nearly closed rings and short spiral shapes, 0.4_x0002_1.5–1.8 μm. Colonies are circular, entire, yellow-brown and 0.5–1.0 mm in diameter on SMM medium after 5 days of incu-bation at 37_x000E_C. Moderately halophilic, able to grow inmedia with 7.5–25 % (w/v) NaCl, with optimal growth at12.5 % (w/v) NaCl. No grow…
	Sphingorhabdus	0	Total	Uncultured	non	https://www.ncbi.nlm.nih.gov/Taxonomy/Browser/wwwtax.cgi?mode=Info&id=1343899&lvl=3&p=has_linkout&p=blast_url&p=genome_blast&lin=f&keep=1&srchmode=1&unlock	The type species of the genus is Sphingorhabdus planktonica. The general characteristics are the same as those given in thedescription of the genus. Colonies are yellowish orange andtransparent. Cells are 1.17±0.20mm long and 0.47±0.07mmwide. Cells absorb at 427 nm, 453 nm and 481 nm, indicatingthe presence of carotenoids. Grows at pH 6.5–9 (optimumpH 7–8).
	Sphingopyxis	0	Total	Unclasified	non	https://www.ncbi.nlm.nih.gov/Taxonomy/Browser/wwwtax.cgi?mode=Info&id=165697&lvl=3&p=has_linkout&p=blast_url&p=genome_blast&lin=f&keep=1&srchmode=1&unlock	Cells are Gram-negative, non-sporulating rods,measuring 0±3±0±7 ̈1±0±3±5lm. Motile or non-motile.Colonies are yellow or whitish-brown. Strictly aerobicand chemo-organotrophic. Catalase-positive. The type species isSphingobium yanoikuyae
	Sphingomonas	Spore	Spore	Uncultured	non	https://www.ncbi.nlm.nih.gov/Taxonomy/Browser/wwwtax.cgi?mode=Info&id=13687&lvl=3&p=has_linkout&p=blast_url&p=genome_blast&lin=f&keep=1&srchmode=1&unlock	Cells are 0.3–0.8x10–2.7mm. Colonies are off-white-,yellow- or orange-pigmented. Sphingomonas aerolata. Cells are small rods,. Growth isobserved on Czapek–Dox, R2A, CasMM, PYES and TSA,but not on MacConkey agar. Cells occur singly or sometimesin short chains. Cells grow at 4–28uC, but not at 37uC.Gram-negative as determined by Gram staining, KOH andaminopeptidase tests. Motile. Endospores not obs…
				Unclassified
	Sphingobium	Spore	Spore	Unclasified	non	https://www.ncbi.nlm.nih.gov/Taxonomy/Browser/wwwtax.cgi?mode=Info&id=165695&lvl=3&p=has_linkout&p=blast_url&p=genome_blast&lin=f&keep=1&srchmode=1&unlock	Colonies (1.5–3.0 mm in diameter) are pale yellow,smooth, circular and slightly elevated on R2A plates. Aerobic,non-motile, catalase-positive but oxidase-negative. Tem-perature range for growth is 4–30uC (optimum, 28uC).Growth occurs with NaCl concentrations in the range 0–2 %(optimum, 0.5 %) and at pH 5–9 (optimum, pH 7.0). T
	Sorangium	/	Spore	Unclassified	yes	https://www.ncbi.nlm.nih.gov/Taxonomy/Browser/wwwtax.cgi?mode=Info&id=448385&lvl=3&p=has_linkout&p=blast_url&p=genome_blast&lin=f&keep=1&srchmode=1&unlock	Sorangium cellulosum is a soil-dwelling Gram-negative bacterium of the group myxobacteria.[1] It is motile and shows gliding motility. Under stressful conditions this motility, as in other myxobacteria, the cells congregate to form fruiting bodies and differentiate into myxospores.
	Smithella	Total	Total	Unclassified	non	https://www.ncbi.nlm.nih.gov/Taxonomy/Browser/wwwtax.cgi?mode=Info&id=92485&lvl=3&p=has_linkout&p=blast_url&p=genome_blast&lin=f&keep=1&srchmode=1&unlock	Weakly motile Gram-negative rods. Strictly anaerobic. Type species : Smithella propionica. Gram-negative rods, 0-5 pm in diameter, with most cells 3-5 pm long, but some cells as long as 10 pm. Contain granules of poly-P-hydroxybutyrate. Weakly motile. Strictly anaerobic, Mesophilic.
				Uncultured
				uncultured bacterium zdt-14e13
	Silanimonas	/	Total	Uncultured	non	https://www.ncbi.nlm.nih.gov/Taxonomy/Browser/wwwtax.cgi?mode=Info&id=1123253&lvl=3&p=has_linkout&p=blast_url&p=genome_blast&lin=f&keep=1&srchmode=1&unlock	Cells are strictly aerobic, Gram-negative, non-spore-form-ing rods. Oxidase- and catalase-positive. Nitrate is notreduced. The type species isSilanimonas lenta. Cells are 0?3–0?5mm wide and 0?8–1?8mm long.Some, but not all, cells have a polar flagellum. The pHrange for growth is 6?0–10?0, with an optimum at pH 9?0.The temperature range for growth is 25–53uC, with anoptimum at 47uC.
	Shewanella	/	Total	Unclassified	non	https://www.ncbi.nlm.nih.gov/Taxonomy/Browser/wwwtax.cgi?mode=Info&id=1028752&lvl=3&p=has_linkout&p=blast_url&p=genome_blast&lin=f&keep=1&srchmode=1&unlock	Gram negative, motile rods with positive oxidase and catalase reactions. Shewanella spp. are ubiquitous in natural environments, occurring mainly in marine environments, iced fish, proteinaceous foods, and occasionally clinical samples
	SEEP−SRB1	Total	Total				The SEEPSRB1 group is a subgroup of the broad DSS clade.
	Saccharospirillum	Total	/	Unclasified	non		Saccharospirillum aestuarii(aes.tu.a9ri.i. L. gen. n.aestuariiof a tidal flat).Cells are Gram-reaction-negative, chemoheterotrophic,oxidase- and catalase-positive, non-motile, non-flagellated,facultatively anaerobic, non-pigmented, curved rods (0.5–1.061.4–2.6mm). Saccharospirillum aestuarii(aes.tu.a9ri.i. L. gen. n.aestuariiof a tidal flat).Cells are Gram-reaction-negative, chemoheterotrophic,ox…
	Sandarakinorhabdus	/	Total	Unclassified	non	https://www.ncbi.nlm.nih.gov/Taxonomy/Browser/wwwtax.cgi?mode=Info&id=1123240&lvl=3&p=has_linkout&p=blast_url&p=genome_blast&lin=f&keep=1&srchmode=1&unlock	Cells are non-spore-forming, non-motile rods that do notform a capsule and are Gram-negative. The type species isSandarakinorhabdus limnophila. Facultatively oligo-trophic, grows as single cells and forms orange–red coloniesof 1–3 mm with mucilaginous texture on agar plates.
	Sandaracinus	/	Total	Uncultured	yes	https://www.ncbi.nlm.nih.gov/Taxonomy/Browser/wwwtax.cgi?mode=Info&id=927083&lvl=3&lin=f&keep=1&srchmode=1&unlock	Vegetative cells are rod-shaped with blunt rounded ends(Sorangium-type). Cultures in nutrient-rich media arecoloured yellowish-orange. Produce shallow and wavy agardepressions on P-agar. Scattered and sessile fruiting-body-like aggregates on agar bear refractive myxospore-like cells,which are shorter than vegetative cells. The type species is Sandaracinus amylolyticus. Vegetative cells are 0.7–1.…
				Unclassified
	Sandaracinobacte	/	Total	Uncultured	non	https://www.ncbi.nlm.nih.gov/Taxonomy/Browser/wwwtax.cgi?mode=Info&id=1715348&lvl=3&lin=f&keep=1&srchmode=1&unlock	Cells are thin, long rods, forming chains. Motile by means of subpolar flagella, gram negative. Divide by binary division. Cultures are intensely yellow-orange because of carotenoid pigments. The type species is Sandaracinobacter sibiricus. Gram-negative, yellow-orange-pigmented, thin, long rods, 0.3 to 0.5 by 1.5 to 2.5 pm or more. Motile by means of subpolar flagella (up to three).
	Salinarimonas	/	Total	Unclassified	non	https://www.ncbi.nlm.nih.gov/Taxonomy/Browser/wwwtax.cgi?mode=Info&id=1123229&lvl=3&lin=f&keep=1&srchmode=1&unlock	Type strain Salinarimonas rosea. In addition to the characteristics reported for the genus,cells are halotolerant, motile by means of a single polarflagellum and approximately 0.4–1.0mm wide by 1.20–1.45mm long. Growth occurs at 15–37uC (optimum, 28–30uC), at pH 6.0–9.0 (optimum, pH 7.0–8.0) and in NaClconcentrations of 0–5 % (w/v) (optimum, 3 %).
	Ruegeria	/	Total	Uncultured	non	https://www.ncbi.nlm.nih.gov/Taxonomy/Browser/wwwtax.cgi?mode=Info&id=97050&lvl=3&lin=f&keep=1&srchmode=1&unlock	Most species are strict aerobes, but some spe-cies can grow facultative anaerobically via nitrate reduction.Accumulation of polyhydroxybutyrate is variable. The type species for the genus isRuegeria atlantica. Cells are Gram-negative, aerobic, non-motilerods that are 1.5–2.0mm long and 0.6–0.8mm wide. Growthis detected at 5–30uC with an optimum at 25uC. pH rangefor growth is 6–11 with an optimum …
	Rubrimonas	/	Total	Unclassified	non	https://www.ncbi.nlm.nih.gov/Taxonomy/Browser/wwwtax.cgi?mode=Info&id=89524&lvl=3&lin=f&keep=1&srchmode=1&unlock	Cells are aerobic, Gram-negative, short rods that are motile by means of polar flagella. Catalase and oxidase are produced. The type species is Rubrimonas cliftonensis. Colonies are circular, smooth, slightly convex, entire, glistening, opaque and pink. Cells are 1-0-1-5 x 1.2-2-0 ym and divide by binary fission. Optimum growth occurs at pH 7-5-8-0 and at 27-30 "C. Growth occurs in the presence o…
	Rubribacterium	/	Total	Unclassified	non	/	Rubribacterium polymorphum gen. nov., sp. nov.po.ly.mor'phus—Gr. adj. poly many; Gr. n. morphusshape, body; M.L. adj. polymorphum many shapes.Young cells are oval, later polymorphic. When intra-cellular storage compounds are accumulated, the cellsbecome spindle-shaped with an irregularly swollencentral part. Cell size is 0.7 × 1.0–1.2 μm.
	Rubellimicrobium	/	Total	Unclassified	non	https://www.ncbi.nlm.nih.gov/Taxonomy/Browser/wwwtax.cgi?mode=Info&id=687525&lvl=3&lin=f&keep=1&srchmode=1&unlock	Rubellimicrobium roseum(ro’se.um. L. neut. adj.roseum rose-coloured, the colour of colony of thetype strain).Aerobic, non-motile, non-spore-forming, irregularrods (0.8–191.8–2.2lm), Gram-negative bacte-rium contains poly-b-hydroxybutyrate. Colonies arepink-coloured, circular and clearly protuberant aftergrowth on ISP 2 agar for 6 days at 28°C. Growthtemperature occurs in very narrow range (25–30,…
	Roseovarius	/	Total	Uncultured	non	https://www.ncbi.nlm.nih.gov/Taxonomy/Browser/wwwtax.cgi?mode=Info&id=74031&lvl=3&lin=f&keep=1&srchmode=1&unlock	Gram-negative rods with one or both cell poles pointed, multiplying by monopolar growth, i.e. by a budding process. The type species for the genus is Roseovarius tolerans. Optimal growth occurs at 8-33.5 "C with salt concentrations of 1.0-8.0 % NaCl or 10-130%, ASW. The optimum pH is 5.9-> 9.0.
	Roseomonas	Spore	Total	alpha proteobacterium BAC153	non	https://www.ncbi.nlm.nih.gov/Taxonomy/Browser/wwwtax.cgi?mode=Info&id=1449094&lvl=3&lin=f&keep=1&srchmode=1&unlock	is a genus of Gram negative bacteria. The cells are coccoid rods when viewed microscopically. Certain species are known to be opportunistic infections for humans. The type species is Roseomonas gilardii.
				Uncultured
	Roseococcus	Total	Total	Uncultured	non	https://www.ncbi.nlm.nih.gov/Taxonomy/Browser/wwwtax.cgi?mode=Info&id=455361&lvl=3&lin=f&keep=1&srchmode=1&unlock	Cells are gram negative, coccoidal, pink, and motile by means of polarly inserted flagella. The type species is Roseococcus thiosulfatophilus. The type species is Roseococcus thiosulfatophilus Habitat: freshwater cyanobacterial mat of a thermal alkaline sulfide spring (54°C; pH 9.3; 7.4 mg of sulfide per liter; 1.6 mg of oxygen per liter)
	Roseibaca	Total	Total	Unclasified	non	https://www.ncbi.nlm.nih.gov/Taxonomy/Browser/wwwtax.cgi?mode=Info&id=1666912&lvl=3&lin=f&keep=1&srchmode=1&unlock	Gram-negative non-motile rods. One or both cell poles arenarrower. Cell growth is monopolar indicating a buddingprocess. Stem-like structures are often produced. he type species is Roseibaca ekhonensis. Temperaturerange for growth is 10–30uC. Optimum growth occurs at16uC and pH 7.0–9.5. NaCl tolerance ranges from 0–1.0 to3.5–4.0 %, with an optimum of 2.5 %. Positive forperoxidase and cytochrome o…
	Rhodovibrio	Spore	Total	Unclassified	non	ncbi.nlm.nih.gov/Taxonomy/Browser/wwwtax.cgi?mode=Info&id=1089552&lvl=3&lin=f&keep=1&srchmode=1&unlock	Cells are vibrioid- to spiral-shaped, 06-0.9 pm wide, motile by means of polar flagella, multiply by binary fission and are Gram-negative. The type species is Rhodovibrio salinarum.
	Rhodovarius	/	Total	Uncultured	/	https://www.ncbi.nlm.nih.gov/Taxonomy/Browser/wwwtax.cgi?mode=Info&id=1979269&lvl=3&lin=f&keep=1&srchmode=1&unlock
	Rhodomicrobium	/	Spore	Uncultured		https://www.ncbi.nlm.nih.gov/Taxonomy/Browser/wwwtax.cgi?mode=Info&id=1068&lvl=3&lin=f&keep=1&srchmode=1&unlock	Cells are ovoid, motile by peritrichous flagella, multiply by budding, and have intracytoplasmic membranes parallel to the cytoplasmic membrane. Rhodomicrobium lacus (la′cus. L. gen. masc. n. lacus of a lake).Colour of phototrophically grown culture is reddish brown and the culture is non- flocculent. Cells are Gram- stain-negative, swollen- rod shaped, motile by peritrichous flagella and multipl…
	Rhodoferax	/	Total	Uncultured	non	https://www.ncbi.nlm.nih.gov/Taxonomy/Browser/wwwtax.cgi?mode=Info&id=2576305&lvl=3&lin=f&keep=1&srchmode=1&unlock	Gram negative, vibroid or slightly curved rods, 0.2–1.061.0–5.0mm; polar flagellaoccur. May grow brown pigmented or translucent aerobic,facultative anaerobic or with low oxygen concentrations at4–30uC and at pH 5.0–9.0.
				Unclassified
	Rhodocista sp. SCSIO 13435	/	Total
	Rhodocista	/	Spore	Unclassified	non		Cells are vibrioid or spiral, 0.6–0.8mm wide and0.8–1.5mm long. Motile by means of a single polarflagellum. Gram-negativea-Proteobacterium.
	Rhodobaculum	/	Total	Unclassified	non		Rhodovulum steppense(step.pen9se, N.L. n.steppumsteppe;L. neut. suff.-ensesuffix used with the sense of pertainingto; N.L. neut. adj.steppensepertaining to the steppe,widespread in steppe soda lakes).Cells are ovoid to rod-shaped, 0.3–0.8mm wide and 1.0–2.5mm long, motile by means of polar flagella, multiply bybinary fission, and contain vesicular internal photosyn-thetic membranes.
	Rhodobacter	/	Total	Uncultured	non	https://www.ncbi.nlm.nih.gov/Taxonomy/Browser/wwwtax.cgi?mode=Info&id=1415162&lvl=3&p=has_linkout&p=blast_url&p=genome_blast&lin=f&keep=1&srchmode=1&unlock	Type strain Rhodobacter capsulatus. Cells are ovoid to rod shaped and motile or nonmotile, divide by binary fission, and have vesicular photosynthetic mem- branes. All species require thiamine, and most of them require biotin and a different third vitamin as growth factors.
				Unclassified
	Rhizobacter	/	Total	Uncultured	non		Straight to slightly curved, non-spore-forming, uncapsu-lated, Gram-negative rods. The type species is Rhizobacter dauci. Good growth is obtained at 28–30°C; no growth at 35°C. Growth occurs at pH between 5.0 and 9.0. Utilizes d-glucose as a sole source of carbon and energy.
				Unclassified
	Rheinheimera	/	Total	Unclassified	non	https://www.ncbi.nlm.nih.gov/Taxonomy/Browser/wwwtax.cgi?mode=Info&id=1123053&lvl=3&p=has_linkout&p=blast_url&p=genome_blast&lin=f&keep=1&srchmode=1&unlock	Cells are Gram-negative, Øagellated, rod-shaped tococcoid, oxidase- and catalase-positive. Growth isaerobic, chemoheterotrophic and occurs at temper-atures from 4 to 30∞C, with optimum growth at20±25∞C. The type species is Rheinheimera baltica. Strains are not halotolerant (no growthat"6 % NaCl) ; NaCl stimulates growth, but is notrequired for growth. Optimal growth was observed at1 % NaCl. Growt…
	Reyranella	Spore	Spore	Uncultured	non	https://www.ncbi.nlm.nih.gov/Taxonomy/Browser/wwwtax.cgi?mode=Info&id=1205680&lvl=3&p=has_linkout&p=blast_url&p=genome_blast&lin=f&keep=1&srchmode=1&unlock	Gram-stain-negative, microaerophilic rods that are pos-itive for oxidase activity and negative for catalase activity. The type species is Reyranella massiliensis. Reyranella soli(so9li. L. neut. gen. n.soliof soil, the sourceof the type strain).Cells are Gram-stain-negative, aerobic, non-motile rods(0.8–1.0 in width and 1.3–2.0mm in length). Colonies areconvex, grey–white and opaque. Grows within…
	Ralstonia	Spore	Spore	Unclassified	non	https://www.ncbi.nlm.nih.gov/Taxonomy/Browser/wwwtax.cgi?mode=Info&id=48736&lvl=3&p=has_linkout&p=blast_url&p=genome_blast&lin=f&keep=1&srchmode=1&unlock	The genus Ralstonia comprises plant pathogens capable of growth and polyhydroxyalkanoate production on plant oils and fatty acids. They belong to the class of the Betaproteobacteria, family of the Burkholderiaceae.
	Psychrobacter	Total	/	Unclasified		https://www.ncbi.nlm.nih.gov/Taxonomy/Browser/wwwtax.cgi?mode=Info&id=261164&lvl=3&p=has_linkout&p=blast_url&p=genome_blast&lin=f&keep=1&srchmode=1&unlock	Psychrobacter is a genus of mostly psychrotrophic cocco-bacilli, Gram-negative, catalase, and oxidase-positive species. A common species found in milk, Psychrobacter immobilis, are aerobic, but some strains can also be anaerobic. Psychrobacter alimentarius(a.li.men.ta9ri.us. L. adj.alimen-tariusrelating to food).Cells are cocci, 1.4–2.0mm in diameter. Colonies on MAare smooth, low convex, circula…
	Psychroglaciecola	/	Total	Unclassified	non	/	Cells are rod-shaped, non-spore-forming, Gram-stain-negative, strictly aerobic, and are motile by a single polarflagellum.The type species is Psychroglaciecola arctica. Colonies are pink, smooth, circular and convex with entiremargins at 18uC on R2A agar (Difco). Growth occurs at 4–28uC (optimum 18uC) and at pH 5.0–8.0 (optimumpH 7).
	Pseudoxanthomonas	/	Total	Unclassified	non	https://www.ncbi.nlm.nih.gov/Taxonomy/Browser/wwwtax.cgi?mode=Info&id=83618&lvl=3&p=has_linkout&p=blast_url&p=genome_blast&lin=f&keep=1&srchmode=1&unlock	Members of the genus are non-spore-forming rods, usually0?4–0?860?9–1?5mm, which stain Gram-negative. Most speciesare mesophilic (optimum temperature 30–37uC), slightlyalkalophilic (optimum pH over 7 and preferentially around8) and motile by means of a single polar flagellum; how-ever, one species is thermophilic (optimum temperature50uC) and non-motile.
	Pseudorhodoplanes	/	Total	Unclassified	non	https://www.ncbi.nlm.nih.gov/Taxonomy/Browser/wwwtax.cgi?mode=Info&id=1235591&lvl=3&p=has_linkout&p=blast_url&p=genome_blast&lin=f&keep=1&srchmode=1&unlock	Cells are Gram-stain-negative, facultatively anaerobic,non-motile and rod-shaped. Reproduction of cells is bybudding. Growth occurs after incubation on R2A agar for72 h at 30uC. Able to grow at pH 5.5–8, at 15–35uC andin the presence of 0–3.5 % (w/v) NaCl. The type species isPseudorhodoplanes sinuspersici.
	Pseudorhodobacter	/	Total	Uncultured	non	https://www.ncbi.nlm.nih.gov/Taxonomy/Browser/wwwtax.cgi?mode=Info&id=238783&lvl=3&p=has_linkout&p=blast_url&p=genome_blast&lin=f&keep=1&srchmode=1&unlock	The cells are gram-negative rods, 0.6 to 1.6mmwide and 1.0 to 4.0mm long, and do not form spores.Non-motile. Aerobic chemoorganotrophic bacteriumwith strictly respiratory type of metabolism with oxygenas terminal electron acceptor. No photosyntheticgrowth occurs under both oxic and anoxic conditions. The type species is Pseudorhodobacter ferrugineus. Growth occurs in the pres-ence of NaCl concent…
	Pseudomonas	Total	Spore	Unclassified	non	https://www.ncbi.nlm.nih.gov/Taxonomy/Browser/wwwtax.cgi?mode=Info&id=286&lvl=3&p=has_linkout&p=blast_url&p=genome_blast&lin=f&keep=1&srchmode=1&unlock	Pseudomonas species are Gram-negative, aerobic bacilli measuring 0.5 to 0.8, μm by 1.5 to 3.0 μm. Motility is by a single polar flagellum.
	Pseudolabrys	/	Spore	Uncultured	non	https://www.ncbi.nlm.nih.gov/Taxonomy/Browser/wwwtax.cgi?mode=Info&id=331696&lvl=3&p=has_linkout&p=blast_url&p=genome_blast&lin=f&keep=1&srchmode=1&unlock	Cells are Gram-negative, aerobic, non-motile and short rod-shaped. he type species is Pseudolabrys taiwanensis.
	Pseudohongiella	/	Total	Uncultured	non	https://www.ncbi.nlm.nih.gov/Taxonomy/Browser/wwwtax.cgi?mode=Info&id=1249552&lvl=3&p=has_linkout&p=blast_url&p=genome_blast&lin=f&keep=1&srchmode=1&unlock	Cells are Gram-negative,aerobic, non-spore-forming,catalase-positive, oxidase-negative, and motile rods withsinglepolarflagellum. hetype species is P. spirulinensis Cells are usually0.73–0.8lm in diameter and 1.24–4.26lm long.Colonies on MA are pale-yellow, non-translucent, andcircular with regular edges. Growth occurs at pH6.0–10.0 and 10–43°C
				Unclassified
	Pseudoalteromonas	Total	/	Unclassified	non	https://www.ncbi.nlm.nih.gov/Taxonomy/Browser/wwwtax.cgi?mode=Info&id=53246&lvl=3&p=has_linkout&p=blast_url&p=genome_blast&lin=f&keep=1&srchmode=1&unlock	Pseudoalteromonas species are gram-negative, non-spore- forming, straight or curved rods that are 0.2 to 1.5 by 1.8 to 3 Fm. The cells of most species are motile by means of single unsheathed polar flagella. The type species is Pseudoalteromonas haloplanktis
	Pseudofulvimona	/	Total	Unclassified	non	https://www.ncbi.nlm.nih.gov/Taxonomy/Browser/wwwtax.cgi?mode=Info&id=634155&lvl=3&lin=f&keep=1&srchmode=1&unlock	Cells are non-motile, non-spore-forming rods (approx.2mm in length). Gram-stain-negative, oxidase-positive,showing an oxidative metabolism. The type species is Pseudofulvimonas gallinarii.
	Propionivibrio	/	Total	Uncultured	non	https://www.ncbi.nlm.nih.gov/Taxonomy/Browser/wwwtax.cgi?mode=Info&id=1123006&lvl=3&lin=f&keep=1&srchmode=1&unlock	Gram-negative rod-shaped cells that may be motile by one polar flagellum. Type species Propionibacter pelophilus.Growth on glucose and aspartate possible at initial pH of 6-5-85, the optimum being around 7.5-8.0. Final pH of glucose-fermenting cultures is 5.5. Temperature op- timum 27-30 "C; no growth at 35 "C.
	Proteobacteria bacterium B210	Spore	/	Unclassified	non	https://www.ncbi.nlm.nih.gov/Taxonomy/Browser/wwwtax.cgi	Cells are Gram-stain-negative, rod-shaped, gliding motileand facultatively anaerobic. Positive for catalase but negativefor oxidase.
	Porphyrobacter	Total	Total	Unclassified	non	https://www.ncbi.nlm.nih.gov/Taxonomy/Browser/wwwtax.cgi?mode=Info&id=1111&lvl=3&lin=f&keep=1&srchmode=1&unlock	Gram-negative pleomorphic motile rods or cocci, reproduc- ing by polar growth or budding. The type species is P. neustonensis
	Polynucleobacter	/	Total	Unclassified		https://www.ncbi.nlm.nih.gov/Taxonomy/Browser/wwwtax.cgi?mode=Info&id=44013&lvl=3&lin=f&keep=1&srchmode=1&unlock	The type species isPolynucleobacter necessarius. Contains obligate endosymbionts living in ciliates of thespecies
	Polymorphobacter	Total	Total	Unclassified	non	https://www.ncbi.nlm.nih.gov/Taxonomy/Browser/wwwtax.cgi?mode=Info&id=1070431&lvl=3&lin=f&keep=1&srchmode=1&unlock	Cells are Gram-stain-negative, motile, non-sporulating and polymorphic. The type species is Polymorphobacter multimanifer. Growthoccurs between24 and 30uC (optimum, 25uC), betweenpH 6.0 and 9.0 (optimum, approximately pH 7.0), andwith between 0.0 and 1.0 % NaCl (optimum, 0.5 %).
	Polaromonas	/	Total	Unclassified	non	https://www.ncbi.nlm.nih.gov/Taxonomy/Browser/wwwtax.cgi?mode=Info&id=52972&lvl=3&lin=f&keep=1&srchmode=1&unlock	Cigar-shaped, gram negative rods that are 0.8 by 2.0 to 3.0 pm, Encapsulated. Aerobic. Chemoorganotro- phic and catalase and oxidase positive. Requires amino acids, but not vitamins, for growth. Motile by means of a polar fla- gellum. Cells may contain gas vesicles. Psychrophilic. The max- imum growth temperature of known strains is 15°C.
	Phreatobacter	/	Spore	Uncultured	non	https://www.ncbi.nlm.nih.gov/Taxonomy/Browser/wwwtax.cgi?mode=Info&id=1122261&lvl=3&lin=f&keep=1&srchmode=1&unlock	Cells are Gram-negative, strictly aerobic, motile rods.Oxidase-positive and weakly catalase-positive. The typespecies isPhreatobacter oligotrophus. Growth occursat 20–45uC (optimum at 25–37uC) and at pH 5.5–9.5(optimum pH 6–8); no growth occurs in the presence ofNaCl.
	Phenylobacterium	/	Total	Unclasified	non	https://www.ncbi.nlm.nih.gov/Taxonomy/Browser/wwwtax.cgi?mode=Info&id=31967&lvl=3&lin=f&keep=1&srchmode=1&unlock	Cells stain Gram-negative, are non-spore-forming straightto slightly curved rods, coccobacilli or cocci measuring 0.7–1.061.0–2.0mm and occur singly, in pairs or short chains. Cells of some species have prosthecae. he type species isPhenylobacterium immobile. Growth isobserved between 10 and 40uC, with optimal growtharound 37uC.
	Phaselicystis	Spore	Total	Uncultured	yes		Vegetative cells are long and cylindrical rods with bluntends typical of thePolyangiaceae; movement by gliding onthe agar surface in long and fine radial veins. The swarm istough, film-like and slimy, characteristic of theCystobacteraceae. Colonies are Congo-red-negative, withedges with sophisticated networking of migrating cells onlean media; the agar is slightly etched and corroded.Myxospores a…
	Peredibacter	Spore	Total	Bacteriovorax sp. EPC3	non		Consists of predatory, Gram-negative, bacteriovorousspecies that require a Gram-negative host as prey tocomplete a biphasic life cycle. Members of the genus aresoil-dwellers. Type strain Peredibacter starrii
				Unclassified
				Uncultured
	Pelomonas	Spore	Spore	Unclassified	non	https://www.ncbi.nlm.nih.gov/Taxonomy/Browser/wwwtax.cgi?mode=Info&id=431059&lvl=3&lin=f&keep=1&srchmode=1&unlock	Cells are Gram-negative rods, motile with one polarflagellum. Colonies are grey, round and opaque; oldcolonies (cultured for more than 2 weeks) are brown innitrogen-free medium. The type species is Pelomonas saccharophila. Cells are3?0–4?0mm long and 0?5mm in diameter. Growth occursat 4–40uC with an optimum at 25–32uC; unable to growat 41uC.
	Pelobacter	/	Total	Uncultured	non	https://www.ncbi.nlm.nih.gov/Taxonomy/Browser/wwwtax.cgi?mode=Info&id=1122946&lvl=3&lin=f&keep=1&srchmode=1&unlock	taxonomic entity consisting of strictly anaerobic, Gram-negative, nonsporeforming, rod-shaped bacteria that use only a very limited number of substrates.
	Pedomicrobium	/	Spore	Uncultured	non		Pedomicrobium is a ubiquitous bacterium dominant in biofilms of man-made aquatic environments such as water distribution systems and bioreactors.
	Paucibacter	/	Total	Unclassified	non	https://www.ncbi.nlm.nih.gov/Taxonomy/Browser/wwwtax.cgi?mode=Info&id=270368&lvl=3&lin=f&keep=1&srchmode=1&unlock	Cells are rod-shaped and motile by means of a single polarflagellum. Gram-negative, oxidase-, alkaline phosphatase-,chymotrypsin- and leucine arylamidase-positive. Weakcatalase-positive reaction. Grow heterotrophically underaerobic conditions. The type species is Paucibacter toxinivorans. Cell size is0?5–0?761?3–5?0mm. Fails to grow on rich media, suchas TSA. Grows well at 20–30uC but does not gr…
	Parasutterella	/	Spore	Uncultured	non	https://www.ncbi.nlm.nih.gov/Taxonomy/Browser/wwwtax.cgi?mode=Info&id=762966&lvl=3&lin=f&keep=1&srchmode=1&unlock	Cells are Gram-negative, non-motile, strictly anaerobic,non-spore-forming cocci to coccobacilli. Oxidase-, urease-and catalase-negative. The typespecies isParasutterella excrementihominis, ells are approximately 0.4–1.160.9–2.6mm in size. After 3 days anaerobic incubation onanaerobe basal agar (pH 6.0) colonies are translucent,entire, circular, convex and pinpoint
	Paracoccus	/	Total	Unclassified	non	https://www.ncbi.nlm.nih.gov/Taxonomy/Browser/wwwtax.cgi?mode=Info&id=265&lvl=3&lin=f&keep=1&srchmode=1&unlock	Spherical cells (diameter, 0.5 to 1.3 km) or short rods (length, 0.9 to 1.3 pm) occur singly, in pairs, in chains, or in clusters. Intracellular granules of poly-p-hydroxybu- tyrate are present. No resting stages are known. Gram negative. Nonmotile.
	Pajaroellobacter	Spore	Total	Uncultured	non		The causative agent of epizootic bovine abortion proved elusive for over fifty years until a novel Deltaproteobacteria was identified as the etiologic agent in 2005. Prior to that time, numerous attempts to visualize the bacteria using classic staining techniques, including Gram stain, were unsuccessful (Kimsey et al., 1983, Stott et al., 2002). The current inability to cultivate P. abortibovis u…
	OM27 clade	Spore	Total	Uncultured	/	/	/
	Oligoflexus	/	Spore	Unclassified	non	https://www.ncbi.nlm.nih.gov/Taxonomy/Browser/wwwtax.cgi?mode=Info&id=708132&lvl=3&lin=f&keep=1&srchmode=1&unlock	Gram-negative. Cells are non-motile and non-spore-forming. Aerobic. Cell shape is pleiomorphic, such as afilamentous, flexible, long fusiform shape or a helical shapesimilar to spirilla. Cells grow under low nutrient condi-tions. The type species isOligoflexus tunisiensis. Growth occurs at 20–37uC, withan optimum temperature of 25–30uC, and at pH 7.0–9.5,with an optimum at pH 7.0–8.0. Sulfate red…
	Oceanicaulis	/	Total	Unclassified	non	https://www.ncbi.nlm.nih.gov/Taxonomy/Browser/wwwtax.cgi?mode=Info&id=153232&lvl=3&lin=f&keep=1&srchmode=1&unlock	Gram-negative, non-spore-forming. Cells are rod-shapedor vibrioid. Cultivated cells are 1mmby3mm. Cells possessone prostheca, which extends centrally along the long cellaxis from one pole. The type species isOceanicaulis alexandrii.
	Novosphingobium	Spore	Total	Unclassified	non	https://www.ncbi.nlm.nih.gov/Taxonomy/Browser/wwwtax.cgi?mode=Info&id=165696&lvl=3&lin=f&keep=1&srchmode=1&unlock	Cells are Gram-negative, non-sporulating rodsmeasuring 0±3±0±5 ̈1±0±3±0lm. Motile or non-motile.Colonies are yellow or whitish-brown. Strictly aerobicand chemo-organotrophic. Catalase-positive. he type species isNovosphingobiumcapsulatum
	Nitrincola	Total	Total	Unclassified	non	https://www.ncbi.nlm.nih.gov/Taxonomy/Browser/wwwtax.cgi?mode=Info&id=267850&lvl=3&lin=f&keep=1&srchmode=1&unlock	Alkaliphilic, halotolerant and heterotrophic. Cells arenon-pigmented, asporogenous, motile, Gram-negative rods.NO{2and O2can be used as electron acceptors. Nitrincola lacisaponensis.
	Nevskia	Spore	Total	Nevskia terrae	non	https://www.ncbi.nlm.nih.gov/Taxonomy/Browser/wwwtax.cgi?mode=Info&id=1122603&lvl=3&lin=f&keep=1&srchmode=1&unlock	Nevskia terrae(ter9rae. L. gen. n.terraeof the soil).Cells are strictly aerobic, Gram-negative rods (0.4–0.6mmin width and 1.0–2.5mm in length). Motile with 1–3subpolar flagella. Colonies are ivory, circular and convex with clearmargins after 8 days. Grows at 15–35uC (optimum 28–30uC) and at pH 5–7 (optimum pH 6–7).
				Unclasified
	Neisseria	/	Total	Unclassified	non	https://www.ncbi.nlm.nih.gov/Taxonomy/Browser/wwwtax.cgi?mode=Info&id=1470200&lvl=3&lin=f&keep=1&srchmode=1&unlock	Neisseria spp. are a Gram-negative non-spore-forming diplococcus that has a flattened shape; its size ranges between 0.6–0.8 μm. They are oxidase-positive, non-acid-fast cocci or plump rods. They can reach a diameter of around 0.6–0.8 μm and sometimes up to 1.0 × 2.0–3.0 μm.
	Nannocystis	/	Spore	Unclassified	yes	/	Nannocystis konarekensis. The vegetative cells are Gram-negative, rod-shaped, shortwith blunt, rounded ends (Nannocystistype) and non-motile, 1.1–1.5 μm in diameter and 2.0–3.25 μm long. Cellscan move by gliding on solid surfaces. Myxospores are 0.8–0.9 μm wide and 1.7–1.8 μm long. The colour of colonies isbright orange on P and CY agar and in liquid medium. OnVY/2 agar, transparent, distinctive …
	Methyloversatilis	/	Total	Unclassified	non	https://www.ncbi.nlm.nih.gov/Taxonomy/Browser/wwwtax.cgi?mode=Info&id=999628&lvl=3&lin=f&keep=1&srchmode=1&unlock	Cells are Gram-negative, non-motile rods that multiply bybinary fission. Thetype and only species is Methyloversatilis universalis. Cells are 1?2±0?460?4±0?1mm in size and occur singly orin pairs. Growth occurs at pH 6–9, with optimal growth atpH 7?5–8. Temperature optimum is 30–37uC.
	Methylophaga	Total	Total	Uncultured	non	https://www.ncbi.nlm.nih.gov/Taxonomy/Browser/wwwtax.cgi?mode=Info&id=182774&lvl=3&lin=f&keep=1&srchmode=1&unlock	Cells are non-sporulating, Gram-negative rods, motile bymeans of a single polar flagellum. Thick periplasmic spaceof 20–30 nm. Strictly aerobic moderate halophile. Somespecies are alkaliphilic. The type species is Methylophaga marina. obligately methylotrophic, Gram-negative, strictly aerobic, motile, rod-shaped bacteria
	Methylomicrobium	/	Total	Uncultured	non	https://www.ncbi.nlm.nih.gov/Taxonomy/Browser/wwwtax.cgi?mode=Info&id=39774&lvl=3&lin=f&keep=1&srchmode=1&unlock	Cells are short rods, 0.5–1.561.5–3.0mm. Motile by asingle polar flagellum or three peritrichous flagella.Reproduce by binary fission and unable to form cysts orspores. he type species isMethylomicro-bium agile.
	Methyloceanibacter	Spore	Total	Unclassified	non	https://www.ncbi.nlm.nih.gov/Taxonomy/Browser/wwwtax.cgi?mode=Info&id=1384459&lvl=3&lin=f&keep=1&srchmode=1&unlock	Gram-negative, non-motile rods. Aerobic and reproduceby binary fission. Facultative methylotrophs. The type species is Methyloceanibacter caenitepidi. ells are 0.7–1.162.8–10.4mminsize. Colonies on agar medium with methanol are 0.5–0.8 mm in diameter, white, round and convex with entireedges. Does not reduce nitrate to nitrite. Able to grow at19–43uC and with 0–9 % NaCl. Optimal conditions forgro…
	Methylobacterium	Spore	Spore	Unclassified	non	https://www.ncbi.nlm.nih.gov/Taxonomy/Browser/wwwtax.cgi?mode=Info&id=407&lvl=3&lin=f&keep=1&srchmode=1&unlock	aerobic, oxidase-positive, gram-negative bacilli that produce characteristic pink or coral pigmented colonies on a variety of media
	Mesorhizobium	/	Total	Unclassified	unknown	ncbi.nlm.nih.gov/Taxonomy/Browser/wwwtax.cgi?mode=Info&id=68287&lvl=3&lin=f&keep=1&srchmode=1&unlock	Cells are gram-negative, aer- obic, non-spore-forming rods, motile, usually with one polar or subpolar flagellum. The type species is Mesorhizobium loti
	Marinobacter	Total	Total	Uncultured	non	https://www.ncbi.nlm.nih.gov/Taxonomy/Browser/wwwtax.cgi?mode=Info&id=2742&lvl=3&lin=f&keep=1&srchmode=1&unlock	The cells of the type strain of Marinobacter hydrocarbonoclasticw. are rod shaped (2 to 3 pm long and 0.3 to 0.6 pm wide in logarithmic growth phase) and harbor numerous surface blebs when grown on eicosane in mineral medium. Cells are gram negative, nonsporeforming, and motile by means of a single unsheathed polar flagellum in media containing 0.2 to 1 M NaC1.
	Magnetospirillum	/	Total	Unclassified	non	https://www.ncbi.nlm.nih.gov/Taxonomy/Browser/wwwtax.cgi?mode=Info&id=13134&lvl=3&lin=f&keep=1&srchmode=1&unlock	Magnetospirillum (formerly Aquaspirillum) magnetotacticum is a Gram-negative, helical (clockwise), magnetotactic, microaerophilic spirillum. The typical habitat of Magnetospirillum species consists of shallow fresh water and sediments, characterized by low concentrations of oxygen for growth
	Lysobacter	Spore	Total	Uncultured	non	https://www.ncbi.nlm.nih.gov/Taxonomy/Browser/wwwtax.cgi?mode=Info&id=1444315&lvl=3&lin=f&keep=1&srchmode=1&unlock	Lysobacter capsici(cap9si.ci. N.L. gen. n.capsiciofCapsicum, referring to the isolation of the type strain fromthe rhizosphere ofCapsicum annuumL.).Cells are Gram-negative, facultatively anaerobic, rod-shaped, non-spore-forming and non-motile but havinggliding activity, 0.3–0.5mm wide by 2.0–20mm long. Cellsoccur singly and in pairs and can form irregular filament-like structures. Colonies grown …
	Luteimonas	/	Total	Uncultured	non	https://www.ncbi.nlm.nih.gov/Taxonomy/Browser/wwwtax.cgi?mode=Info&id=1122183&lvl=3&lin=f&keep=1&srchmode=1&unlock	type species is Luteimonas mephitis. aerobic, Gram-stain-negative, non-motile, rod-shaped bacterium isolated from a marine sediment sample collected at Kending, Taiwan.
	Loktanella	Total	Total	Uncultured	non	https://www.ncbi.nlm.nih.gov/Taxonomy/Browser/wwwtax.cgi?mode=Info&id=195913&lvl=3&lin=f&keep=1&srchmode=1&unlock	Gram-negative, rod-shaped cells that are strictly aerobic,moderately halotolerant and chemoheterotrophic. They donot form spores and the optimal growth temperature is25uC. Motility is not observed. The type species isLoktanella salsilacus. Cells are Gram-negative, short rods (<1mm by 3–4mm),often forming pairs or short chains. Strains grow at 5–30uC;weak growth is observed at 37uC and no growth o…
	Leptothrix	/	Total	Unclassified	non	https://www.ncbi.nlm.nih.gov/Taxonomy/Browser/wwwtax.cgi?mode=Info&id=395495&lvl=3&lin=f&keep=1&srchmode=1&unlock	Leptothrix is a genus of Gram-negative bacteria in the class Betaproteobacteria.The name is from the Greek leptos thrix. They occur in standing or slow-flowing, ferruginous, neutral to slightly acidic fresh waters with only low concentrations of organic matter.
	Legionella	Spore	Total	Uncultured	non	https://www.ncbi.nlm.nih.gov/Taxonomy/Browser/wwwtax.cgi?mode=Info&id=445&lvl=3&lin=f&keep=1&srchmode=1&unlock	Legionnaires' disease (LD) is a type of pneumonia caused by the Legionella spp. Legionella pneumophila is the most common cause of the disease and, along with Legionella longbeachae, causes disease in both immunocompetent and immunosuppressed people. The >50 other named Legionella spp. rarely cause LD and do so exclusively in immunocompromised patients. The Legionella spp. are aerobic Gram-negati…
	Lautropia	/	Total	Uncultured	non	https://www.ncbi.nlm.nih.gov/Taxonomy/Browser/wwwtax.cgi?mode=Info&id=887898&lvl=3&lin=f&keep=1&srchmode=1&unlock	Gram-negative cocci occurring in at least three forms: (1) encapsulated cocci, 1-2 pm in diameter, often occurring in clusters of lo-> 100 cells; (2) unencapsulated cocci, 1-2 pm in diameter, motile by the action of a tuft of three to nine flagella; and (3) large, > 5 pm in diameter, sphaeroblast-like cells. Facultative, but grows best under aerobic conditions with no requirement for CO,. Meso- p…
	Lamprocystis	/	Total	Unclassified	non	https://www.ncbi.nlm.nih.gov/Taxonomy/Browser/wwwtax.cgi?mode=Info&id=765909&lvl=3&lin=f&keep=1&srchmode=1&unlock	Cells spherical to ovoid, 1.9–3.8 µm in diameter, diplococcusshaped before cell division and may occur in irregular aggregates, multiply by binary fission, nonmotile or motile by means of a single flagellum, form gas vesicles in central part. Gram negative and belong to the Gammaproteobacteria. At high sulfide concentration (4–6 mM) and light intensity (1000–2000 lux), cells may grow as long, bra…
	Klebsiella	/	Spore	Unclassified	non	https://www.ncbi.nlm.nih.gov/Taxonomy/Browser/wwwtax.cgi?mode=Info&id=570&lvl=3&lin=f&keep=1&srchmode=1&unlock	Straight rods, 0.3–1.0 × 0.6–6.0 μm, arranged singly, in pairs or short chains; often surrounded by a capsule. Conform to the general definition of the family Enterobacteriaceae. Gram negative. Nonmotile (except K. mobilis). Facultatively anaerobic, having both a respiratory and a fermentative type of metabolism. Klebsiella pneumoniae
	JTB255 marine benthic group	Total	Total	Uncultured	non	https://www.ncbi.nlm.nih.gov/Taxonomy/Browser/wwwtax.cgi?mode=Info&id=1738654&lvl=3&lin=f&keep=1&srchmode=1&unlock	JTB255 are ubiquitous and consistently rank among the most abundant 16S rRNA gene sequences in diverse marine sediments. They account for up to 22% of bacterial amplicons and 6% of total cell counts in European and Australian coastal sediments.
	Jannaschia	Total	/	Unclassified	non	https://www.ncbi.nlm.nih.gov/Taxonomy/Browser/wwwtax.cgi?mode=Info&id=188906&lvl=3&lin=f&keep=1&srchmode=1&unlock	Gram-negative, irregular rods with a tendency to formchains during growth. On LBSS agar, strains develop small,whitish, shiny colonies within 3–5 days. They do not formspores. Growth is poor at 15uC and optimal at 30uC. ThepH tolerance for growth is 7?0–8?0. In media devoid of saltsor containing only sodium chloride, no growth is observed.Growth is observed with 1–7 % (w/v) sea salts.The type spe…
	Jahnella	/	Total	Polyangium thaxteri	/
	Hyphomicrobium	Spore	Total	Uncultured	non	https://www.ncbi.nlm.nih.gov/Taxonomy/Browser/wwwtax.cgi?mode=Info&id=2665159&lvl=3&lin=f&keep=1&srchmode=1&unlock	Hyphomicrobium album (al'bum. L. neut. adj. album, white, referring to the color of the colonies).Gram stain negative and facultative anaerobic. Cells are rod shaped with bud forming at the tip of a prosthe-cate.
	Hyphomonas	/	Total	Unclassified	non	https://www.ncbi.nlm.nih.gov/Taxonomy/Browser/wwwtax.cgi?mode=Info&id=1280949&lvl=3&lin=f&keep=1&srchmode=1&unlock	Rod-shaped to oval cells measure 0.5–1.0 μm × 1.0–3.0 μm. Species have a biphasic life cycle and generate a single polar prosthecum. Cell division occurs by budding. Buds are produced at tips of polar prostheca, which are 0.2–0.3 μm in diameter and one to five times the length of the cell body. Young daughter cells are oval to pear shaped, lack prostheca, and are smaller than the mother cell. Mot…
	Hydrogenophaga	Total	Total	Unclassified	non	https://www.ncbi.nlm.nih.gov/Taxonomy/Browser/wwwtax.cgi?mode=Info&id=1349752&lvl=3&lin=f&keep=1&srchmode=1&unlock	Straight to slightly curved rods, 0.3–0.6 × 0.6–5.5 µm, occurring singly or in pairs. Gram negative. Motile by means of one or, rarely, two polar to subpolar flagella. Colonies are yellow due to the presence of carotenoid pigments. Aerobic. Oxidase positive and catalase positive, except for H. pseudoflava, which is catalase variable. Type species: Hydrogenophaga flava
	Herbaspirillum	Spore	/	Unclassified	non	https://www.ncbi.nlm.nih.gov/Taxonomy/Browser/wwwtax.cgi?mode=Info&id=757424&lvl=3&lin=f&keep=1&srchmode=1&unlock	Cells are generally vibrioid, sometimes spirilloid, approximately 0.6–0.7 μm in diameter. The cell length varies from 1.5–5.0 µm depending on the culture medium. Gram negative. Motile, having 1–3 flagella at one or both poles. The organisms have a strictly respiratory type of metabolism, and sugars may be oxidized but not fermented. The three named species presently included in the genus have the…
	Hoeflea	/	Total	Unclassified	non	https://www.ncbi.nlm.nih.gov/Taxonomy/Browser/wwwtax.cgi?mode=Info&id=1940281&lvl=3&lin=f&keep=1&srchmode=1&unlock	Hoeflea oleisp. nov.Hoeflea olei (o9le.i. L. gen. n. olei of oil)Colonies are circular with entire margin, and texture ismoist with flat to raised elevation. On nutrient agar, colo-nies are reddish-brown and measure 1–3 mm in diameter.Cells are straight rods (1–2mm|2–5mm), Gram-stain-negative, motile and non-endospore-forming. Aerobic,microaerobic and phototrophic anaerobic growth is poss-ible.
	Hirschia	/	Total	Unclassified	non	ncbi.nlm.nih.gov/Taxonomy/Browser/wwwtax.cgi?mode=Info&id=582402&lvl=3&lin=f&keep=1&srchmode=1&unlock	Rod-shaped or oval cells, 0.5–1.0 × 0.5–6.0 µm with one or two polar hyphae (prosthecae) with a diameter of 0.2 µm. Buds are formed at the tips of the hyphae. Daughter cells are motile by a single polar flagellum. Gram negative. Aerobic and chemoorganotrophic. PHB is not stored. Utilize various sugars and organic acids. Type species: Hirschia baltica
	Halothiobacillus	Total	Total	Unclassified	non	https://www.ncbi.nlm.nih.gov/Taxonomy/Browser/wwwtax.cgi?mode=Info&id=555778&lvl=3&lin=f&keep=1&srchmode=1&unlock	Obligately chemolithoautotrophic Gram-negative rods, 0.3–0.6 × 1.0–2.5 µm, occurring singly or in pairs. Energy for growth is obtained from the oxidation of reduced inorganic sulfur compounds (thiosulfate, tetrathionate, trithionate, sulfur, and sulfide, but not thiocyanate); unable to oxidize ferrous iron. Tolerant of high concentrations of solutes (e.g., 4 M NaCl; 0.25 M sodium thiosulfate), wi…
	Halomonas	Total	Spore	Uncultured	non	https://www.ncbi.nlm.nih.gov/Taxonomy/Browser/wwwtax.cgi?mode=Info&id=768066&lvl=3&lin=f&keep=1&srchmode=1&unlock	The cells are Gram-stain-negative and non-endospore-forming rods. Most strains are motile. Colonies are cream, cream-yellow, yellow, white, brown, or orange pigmented. Chemoorganotrophic. Strictly aerobic or facultatively anaerobic. Catalase-positive and oxidase-variable. Halophilic or halotolerant. Some species are haloalkaliphilic or psychrotolerant. Optimal growth at 0–15% (w/v) NaCl, pH 6.0–1…
	Halofilum	Spore	/	Unclassified	non	https://www.ncbi.nlm.nih.gov/Taxonomy/Browser/wwwtax.cgi?mode=Info&id=1611323&lvl=3&lin=f&keep=1&srchmode=1&unlock	Cells of Halofilum ochraceum are rod shaped, long, Gram-stain-negative, facultatively anaerobic, chemoheterotrophic, catalase-positive, and oxidase-negative. Optimal growth is observed at 33–37°C, pH 7.5–8.0, and 8–10% (w/v) NaCl. No growth occurs in the absence of NaCl. Nitrate is reduced, but nitrite is not. Type species: Halofilum ochraceum
	Halochromatium	/	Total	Uncultured	non	/	ells straight to slightly curved rods, single or in pairs, multiply by binary fission. Motile by polar flagella, Gram negative, belong to the Gammaproteobacteria, and contain internal photosynthetic membranes of vesicular type with bacteriochlorophyll a and carotenoids as photosynthetic pigments. Type species: Halochromatium salexigens
	Haliangium	Spore	Total	Uncultured	yes	https://www.ncbi.nlm.nih.gov/Taxonomy/Browser/wwwtax.cgi?mode=Info&id=502025&lvl=3&lin=f&keep=1&srchmode=1&unlock	Vegetative cells are Gram-negative rods with bluntends, 0.5–0.6 by 3.0–8.0mm. Motile by gliding on solidsurfaces, such as agar. Yellow colonies spread andare usually slightly sunk into the agar surface. Fruitingbodies are yellow- to brown-colored, and consist ofone or more of sessile sporangioles (15–150mm) in dense packs. Obligate aerobic and moderatelyhalophilic, requiring 1–3% NaCl for optimal…
	Haemophilus	Spore	/	Unclassified	non	https://www.ncbi.nlm.nih.gov/Taxonomy/Browser/wwwtax.cgi?mode=Info&id=888728&lvl=3&lin=f&keep=1&srchmode=1&unlock	Haemophilus is a genus of Gram-negative, pleomorphic, coccobacilli bacteria belonging to the family Pasteurellaceae. While Haemophilus bacteria are typically small coccobacilli, they are categorized as pleomorphic bacteria because of the wide range of shapes they occasionally assume. These organisms inhabit the mucous membranes of the upper respiratory tract, mouth, vagina, and intestinal tract. …
	Geoalkalibacter	Spore	/	Uncultured	non	https://www.ncbi.nlm.nih.gov/Taxonomy/Browser/wwwtax.cgi?mode=Info&id=483547&lvl=3&lin=f&keep=1&srchmode=1&unlock	Type species Geoalkalibacter subterraneus(sub.ter.ra9ne.us. L. adj.sub-terraneusunderground, subterranean).Cells are non-spore-forming, strictly anaerobic and slightlyrod-shaped. Cells are Gram-negative and 0.5–0.661–5mm. Motile by polar flagella.
	Geobacter	/	Total	Uncultured	non	https://www.ncbi.nlm.nih.gov/Taxonomy/Browser/wwwtax.cgi?mode=Info&id=28231&lvl=3&lin=f&keep=1&srchmode=1&unlock	Cells are rod-shaped with rounded ends that grow as single cells, in pairs, or in chains. Cells are 1–4 µm × 0.6 µm, nonmotile, with no spore formation. They are Gram-negative strict anaerobes and belong to the Deltaproteobacteria. Type species: Geobacter metallireducens
	FukuN57	/	Total	Uncultured	/	/	/
	Formivibrio	/	Total	Unclasified	/	/	This anaerobic species has been described for strains that ferment certain organic acids, such as citrate, mesaconate and pyruvate to acetate and formate, while S-citramalate is fermented to acetate, formate and hydrogen; the G + C content of DNA is 6 1 mol YO (Tanaka et al., 1991).
	Filomicrobium	/	Total	Uncultured	non	ncbi.nlm.nih.gov/Taxonomy/Browser/wwwtax.cgi?mode=Info&id=1608628&lvl=3&lin=f&keep=1&srchmode=1&unlock	Fusiform cells, 0.5–0.7 × 1.5–4.0 µm, with two or three polar prosthecae, which are about 0.2 µm in diameter and have a length of up to 40 µm or more. Buds are formed at the tips of the prosthecae (Fig. BXII.α.208). Nonmotile. Gram negative. Aerobic and chemoorganotrophic. Type species: Filomicrobium fusiforme
	Escherichia−Shigella	Total	Spore	Uncultured	non	/	Gram-negative, facultative anaerobic, non-spore-forming, nonmotile, rod-shaped and genetically closely related to E. coli. Straight rods, 1–3 × 0.7–1.0 µm, that conform to the general definition of the family Enterobacteriaceae and contain the enterobacterial common antigen. Gram negative. Nonmotile. Non-pigmented. Facultatively anaerobic, having both a respiratory and a fermentative type of meta…
	Enhygromyxa	Spore	/	Unclassified	yes	ncbi.nlm.nih.gov/Taxonomy/Browser/wwwtax.cgi?mode=Info&id=215803&lvl=3&lin=f&keep=1&srchmode=1&unlock	Cells are straight rods with blunt, rounded ends (So-rangium type). Gram-negative. Spherical myxosporeswith diameters 0.5–0.7 μm are formed. Vegetative cellsmove by gliding, tend to concentrate at the swarm pe-riphery and the agar gel within the swarms is sometimescleaved, but agar gel is not liquefied. Fruiting bodies areorange to brownish-orange. They are solitary aggregates,with thin slimy wal…
	Erythrobacter	/	Total	Uncultured	non	https://www.ncbi.nlm.nih.gov/Taxonomy/Browser/wwwtax.cgi?mode=Info&id=1044&lvl=3&lin=f&keep=1&srchmode=1&unlock	Cells are ovoid to rod-shaped, 0.2–0.4 × 1.0–5.0 µm, multiply by binary fission, and are motile by means of polar or subpolar flagella. Gram negative and belong to the Alphaproteobacteria. Cell suspensions and colonies are orange or pink. Type species: Erythrobacter Iongus
	Enhydrobacter	Spore	Spore	Unclassified	non	https://www.ncbi.nlm.nih.gov/Taxonomy/Browser/wwwtax.cgi?mode=Info&id=553217&lvl=3&lin=f&keep=1&srchmode=1&unlock	Coccobacillary to rod-shaped cells, 0.5–0.7 × 1.0–5.0 µm. Unicellular; pairs and short chains occur. No resting stages known. Gram negative. Facultative aerobic. Chemoheterotrophic. Oligotrophic. Grow very slowly. Sugars are fermented anaerobically, and organic acids are used aerobically. Type species: Enhydrobacter aerosaccus
	Ellin6067	/	Spore	Uncultured	/	/	/
	Ectothiorhodospira	/	Spore	Unclassified	non	https://www.ncbi.nlm.nih.gov/Taxonomy/Browser/wwwtax.cgi?mode=Info&id=195064&lvl=3&lin=f&keep=1&srchmode=1&unlock	Cells rod-shaped or vibrioid, also appearing as true spirals, 0.7–1.5 µm in diameter, motile by a polar tuft of flagella, multiply by binary fission, and may contain gas vesicles. Gram-negative and belong to the Gammaproteobacteria. Type species: Ectothiorhodospira mobilis
	DSSD61	/	Total	Unclassified	/	/	/
	Dokdonella	/	Spore	Uncultured	non	https://www.ncbi.nlm.nih.gov/Taxonomy/Browser/wwwtax.cgi?mode=Info&id=1300342&lvl=3&lin=f&keep=1&srchmode=1&unlock	Dokdonella kunshanensis(kun.shan.en9sis. N.L. fem. adj.kunshanensisof or pertaining to Kunshan city, Jiangsuprovince, China, from where the type strain was isolated).Cells are Gram-negative, aerobic, non-spore-forming, non-motile rods. Colonies after 3 days on R2A agar are smooth,circular, convex and yellowish. Grows with 0–1.0 % (w/v)NaCl (optimum 0.5 %), at 15–37uC (optimum 30uC) andat pH 6.0–9…
	Diaphorobacter	/	Spore	Unclassified	non	https://www.ncbi.nlm.nih.gov/Taxonomy/Browser/wwwtax.cgi?mode=Info&id=1236961&lvl=3&lin=f&keep=1&srchmode=1&unlock	Rods, non-spore-forming, Gram-stain-negative. Motile with a single polar flagellum or nonmotile. Aerobic or facultative aerobic. Mesophilic with optimum growth conditions at a temperature around 28°C and pH 7. No special growth requirements. Catalase-positive.Type species: Diaphorobacter nitroreducens
	Devosia	/	Total	Unclassified	non	/	Rods, 0.4–0.8 × 2.0–8.0 µm. Motile by means of several polar flagella. Endospores are not formed. Gram negative. Aerobic. Oxidase and catalase positive. Type species: Devosia riboflavina
	Desulfuromusa	Total	Total	Uncultured	non	https://www.ncbi.nlm.nih.gov/Taxonomy/Browser/wwwtax.cgi?mode=Info&id=37625&lvl=3&lin=f&keep=1&srchmode=1&unlock	Slightly curved or rod-shaped cells 0.4–0.8 × 1–6 μm. Motile by means of a single, subpolarly inserted flagellum. Gram negative. Spore formation not observed. Strictly anaerobic, having mainly a respiratory type of metabolism; however, fermentative growth may occur with fumarate or malate as the sole substrate. Type species: Desulfuromusa kysingii
	Desulfovirga	/	Total	Uncultured	non	/	Rod-shaped cells, 0.8–2 × 2.2–4 µm. Occur singly or in pairs. Spore formation is not observed. Stains Gram-negative. Motile by a single polar flagellum. Strictly anaerobic, having a respiratory type of metabolism. Type species: Desulfovirga adipica
	Desulfurivibrio	Total	Total	Uncultured	non	https://www.ncbi.nlm.nih.gov/Taxonomy/Browser/wwwtax.cgi?mode=Info&id=589865&lvl=3&lin=f&keep=1&srchmode=1&unlock	The genus Desulfurivibrio was originally classified as a member of the Desulfobulbaceae family in the Deltaproteobacteria. Its closest relatives are members of the genus Desulfobulbus, which include mostly propionate-oxidizing sulfate-reducing bacteria. In contrast, Desulfirivibrio is incapable of sulfate or sulfite reduction, and its main metabolic trait is sulfur disproportionation. It is a mod…
	Desulfovermiculus	Total	/	Unclassified	non	https://www.ncbi.nlm.nih.gov/Taxonomy/Browser/wwwtax.cgi?mode=Info&id=1121433&lvl=3&lin=f&keep=1&srchmode=1&unlock	Rod- or oval-shaped curved cells, 0.5–1.5 × 1.0–3.0 µm. Occur singly or in pairs. At stationary growth phase, cells elongate to 15–20 µm. Spore formation is not observed. Gram-stain-negative. Motility might occur depending on the species. Strict anaerobe with a respiratory type of metabolism. Mesophilic. The optimal temperature for growth is 37°C. Type species: Desulfovermiculus halophilus
	Desulfotignum	Total	/	Uncultured	non	https://www.ncbi.nlm.nih.gov/Taxonomy/Browser/wwwtax.cgi?mode=Info&id=1304886&lvl=3&lin=f&keep=1&srchmode=1&unlock	Rod-shaped, sometimes slightly curved, cells, 0.5–1.0 µm × 1.4–4 µm. Occur singly or in pairs. Spore formation is not observed. Gram-stain-negative. Motility might occur. Strictly anaerobic, having both a respiratory and a fermentative type of metabolism. Chemoorganoheterotroph or chemolithoautotroph. Type species: Desulfotignum balticum
	Desulfosarcina	Total	Total	Uncultured	non	https://www.ncbi.nlm.nih.gov/Taxonomy/Browser/wwwtax.cgi?mode=Info&id=859321&lvl=3&lin=f&keep=1&srchmode=1&unlock	Cells are oval-to-rod shaped. Occur singly or in pairs. Spore formation is not observed. Stain Gram-negative. Nonmotile or motile by means of a single polar flagellum. Strictly anaerobic, having both a respiratory and a fermentative type of metabolism. Mesophilic, with optimal growth temperature of 28–34°C. Type species: Desulfosarcina variabilis
	Desulfosalsimonas	Total	/	Unclassified	non	https://www.ncbi.nlm.nih.gov/Taxonomy/Browser/wwwtax.cgi?mode=Info&id=332175&lvl=3&lin=f&keep=1&srchmode=1&unlock	Rod-shaped cells, 0.8–1.0 µm × 2.0–4.0 µm. Occur singly or in pairs, sometimes forming filaments. Spore formation is not observed. Gram-stain-negative. Motility might occur. Strictly anaerobic, having a respiratory type of metabolism. Chemoorganoheterotroph, using short-chain fatty acids, lactate, pyruvate, fumarate, and alcohols as carbon sources and electron donors. Type species: Desulfosalsimo…
	Desulforhopalus	Total	Total	Uncultured	non	https://www.ncbi.nlm.nih.gov/Taxonomy/Browser/wwwtax.cgi?mode=Info&id=2569543&lvl=3&lin=f&keep=1&srchmode=1&unlock	Cells are oval-to-rod shaped with rounded ends, 1.5–1.8 µm × 3–5 µm. Longer cells occur in the stationary phase. Cells may contain gas vesicles. Occur singly, in pairs, or short chains. Spore formation is not observed. Stain Gram-negative and nonmotile. Strictly anaerobic, having both a respiratory and a fermentative type of metabolism. Type species: Desulforhopalus vacuolatus
	Desulfopila	Total	Total	Unclassified	non	https://www.ncbi.nlm.nih.gov/Taxonomy/Browser/wwwtax.cgi?mode=Info&id=1121416&lvl=3&lin=f&keep=1&srchmode=1&unlock	Rod-shaped cells, 0.3–1.2 µm × 1.0–3.8 µm. Occur singly or in pairs. Spore formation is not observed. Stain Gram-negative. Motility might occur depending on the species. Strictly anaerobic, having a respiratory and a fermentative metabolism. Type species: Desulfopila aestuarii
	Desulfonatronum	/	Total	Desulfonatronum thiosulfatophilum	non	https://www.ncbi.nlm.nih.gov/Taxonomy/Browser/wwwtax.cgi?mode=Info&id=935942&lvl=3&lin=f&keep=1&srchmode=1&unlock	Cells are vibrios with sizes 0.4–0.9 µm × 1.0–4.0 µm; cell arrangement is single, in pairs, or in short or filamentous long chains of not separated cells, reminiscent of spirilla with a snake-like motion. Stain Gram-negative. Motile due to single polar flagellum. Strict anaerobe with a respiratory or fermentative type of metabolism. Type species: Desulfonatronum lacustre
				Unclassified
	Desulfonatronovibrio	Total	Total	Unclassified	non	https://www.ncbi.nlm.nih.gov/Taxonomy/Browser/wwwtax.cgi?mode=Info&id=1121413&lvl=3&lin=f&keep=1&srchmode=1&unlock	Gram-stain-negative, vibrio-shaped cells, occur singly or S-shaped in pairs. Motile by means of a single polar flagellum. Spore formation is not observed. Multiplication by binary fission. Strict anaerobes. Possess a respiratory, and some species also fermentative, type of metabolism. Sulfate and other partially oxidized sulfur compounds serve as terminal electron acceptors that are reduced to su…
	Desulfonatronobacter	Total	Total	Desulfonatronobacter acidivorans	non	/	Rod-shaped cells, 0.5–1.0 µm × 0.8–5.0 µm. Occur singly or in pairs. Spore formation is not observed. Stain Gram-negative. Motility might occur depending on the species. Strictly anaerobic, having a respiratory type of metabolism. Type species: Desulfonatronobacter acidivorans
				bacterium YC-ZSS-LKJ160
				Unclassified
	Desulfomonile	/	Spore	Uncultured	non	https://www.ncbi.nlm.nih.gov/Taxonomy/Browser/wwwtax.cgi?mode=Info&id=706587&lvl=3&lin=f&keep=1&srchmode=1&unlock	Single rod-shaped cells with rounded ends, 0.5–0.7 × 3–10 µm, each containing an invagination of the cell wall that resembles a collar. Cells may be slightly curved or bent at the collar region. Endospores not formed. Gram-stain-negative. Nonmotile. Strict anaerobe. A medium containing a reducing agent is required for growth. Type species: Desulfomonile tiedjei
	Desulfomicrobium	Total	Total	Unclassified	non	https://www.ncbi.nlm.nih.gov/Taxonomy/Browser/wwwtax.cgi?mode=Info&id=525897&lvl=3&lin=f&keep=1&srchmode=1&unlock	Rod-shaped cells, 0.5–1.0 × 0.9–5.0 μm. Occur singly or in pairs. No spore formation. Gram-stain-negative. Nearly all species are motile. The genus currently accommodates six species. All Desulfomicrobium spp. are strict anaerobes with respiratory and fermentative types of metabolism. Type species: Desulfomicrobium baculatum
	Desulfofustis	Total	Total	Uncultured	non	https://www.ncbi.nlm.nih.gov/Taxonomy/Browser/wwwtax.cgi?mode=Info&id=1121409&lvl=3&lin=f&keep=1&srchmode=1&unlock	Straight or slightly curved rods. Motile. Spore formation not observed. Gram-stain-negative. Strictly anaerobic, having a respiratory type of metabolism. Mesophilic. Optimal growth temperature, 28°C. Type species: Desulfofustis glycolicus
	Desulfoconvexum	Total	/	Unclassified	non	/	Cells are curved rods or vibrioids (1.5 µm × 2.0–3.5 µm). Occur singly or in pairs. Spore formation is not observed. Gram-stain-negative. Motile. Strictly anaerobic, having a respiratory and fermentative type of metabolism. Type species: Desulfoconvexum algidum
	Desulfococcus	Total	Total	Desulfococcus biacutus	non	https://www.ncbi.nlm.nih.gov/Taxonomy/Browser/wwwtax.cgi?mode=Info&id=1121405&lvl=3&lin=f&keep=1&srchmode=1&unlock	Cells are spherical or lemon-shaped, 1.4–2.3 µm in diameter. Occur singly or in pairs. Spore formation is not observed. Cells stain Gram-negative and often contain granules of poly-β-hydroxybutyrate. The cells are nonmotile. Mesophilic. The optimal temperature range for growth is 28–35°C. The optimal pH range for growth is 6.7–7.6. Type species: Desulfococcus multivorans
				Unclassified
	Desulfocapsa	Total	Total	Uncultured	non	/	Cells are round-ended or elongated rods with pointed ends, 0.8–0.9 µm × 2.0–3.5 µm. Cells are motile by means of single subpolarly inserted flagella. Gram-stain-negative. No spores are formed. Metabolism is strictly anaerobic chemoorganoheterotrophic and chemolithoautotrophic. Type species: Desulfocapsa thiozymogenes
	Desulfobulbus	Total	Total	Uncultured	non	https://www.ncbi.nlm.nih.gov/Taxonomy/Browser/wwwtax.cgi?mode=Info&id=577650&lvl=3&lin=f&keep=1&srchmode=1&unlock	Cells are ovoid-to-rod shaped, or lemon shaped with pointed ends, 0.6–1.5 µm × 1.5–2.5 µm. Occur singly, in pairs, or in chains. Spore formation is not observed. Stain Gram-negative. Cells are motile by a single polar flagellum or nonmotile. Strictly anaerobic, having both a respiratory and a fermentative type of metabolism. Type species: Desulfobulbus propionicus
	Desulfobacterium catecholicum group	Total	Total	bacterium ROME95Asa	/	/	/
				Uncultured
	Desulfobacterium	Total	Total	Uncultured	non	/	Cells are oval-to-rod shaped, measuring 0.7–1.5 × 2.0–2.5 µm. Occur singly or in pairs. Spore formation is not observed. Stain Gram-negative. Motile. Strictly anaerobic, having a respiratory type of metabolism. Type species: Desulfobacterium indolicum
	Desulfobacca	Total	Spore	Uncultured	non	https://www.ncbi.nlm.nih.gov/Taxonomy/Browser/wwwtax.cgi?mode=Info&id=880072&lvl=3&lin=f&keep=1&srchmode=1&unlock	Cells are oval-to-rod shaped, which occur singly or in pairs. Gram-stain-negative. Endospores are not observed. Nonmotile. Strict anaerobe with a respiratory type of metabolism. Type species: Desulfobacca acetoxidans
	Desulfatitalea	Total	/	Uncultured	non	https://www.ncbi.nlm.nih.gov/Taxonomy/Browser/wwwtax.cgi?mode=Info&id=1185843&lvl=3&lin=f&keep=1&srchmode=1&unlock	Rod-shaped cells, 0.5–0.6 µm × 1.7–3.8 µm. Occur singly or in pairs. Spore formation is not observed. Gram-stain-negative. Motile. Strictly anaerobic, having a respiratory type of metabolism.Mesophilic. Optimal growth temperature, 34–42°C. Type species: Desulfatitalea tepidiphila
	Desulfatirhabdium	/	Total	Uncultured	non	https://www.ncbi.nlm.nih.gov/Taxonomy/Browser/wwwtax.cgi?mode=Info&id=1121394&lvl=3&lin=f&keep=1&srchmode=1&unlock	Oval- to rod-shaped rods, 1–1.3 µm × 2.6–3.5 µm. Occur singly or in pairs. Spore formation is not observed. Gram-stain-negative. Strictly anaerobic, having a respiratory and fermentative type of metabolism. Type species: Desulfatirhabdium butyrativorans.
	Desulfatiglans	Total	Spore	Uncultured	non	https://www.ncbi.nlm.nih.gov/Taxonomy/Browser/wwwtax.cgi?mode=Info&id=1121399&lvl=3&lin=f&keep=1&srchmode=1&unlock	Rod-shaped cells that occur singly or in pairs. Spore formation is not observed. Gram-stain-negative. All species are nonmotile. Strict anaerobe with respiratory type of metabolism. Type species: Desulfatiglans anilini
	Delftia	Spore	Total	Uncultured	non	https://www.ncbi.nlm.nih.gov/Taxonomy/Browser/wwwtax.cgi?mode=Info&id=883100&lvl=3&lin=f&keep=1&srchmode=1&unlock	Cells are straight to slightly curved rods, 0.4–0.8 × 2.5–4.1 µm (occasionally up to 7 µm), occurring singly or in pairs. Motile by means of polar or bipolar tufts of one to five flagella. Do not produce endospores. Gram negative. Oxidase and catalase positive.Type species: Delftia acidovorans
	Deltaproteobacteria bacterium RIFOXYB12_FULL_58_9	Total	/	Unclassified	/	/	/
	Defluviicoccus	Spore	Total	Uncultured	non	/	roduces mucoid beige colonies<5 mm in diameter after3–4 weeks incubation at 25uC on GS medium. Gram-negative, chemoheterotrophic, non-spore-forming, non-motile and aerobic cocci/coccobacilli (mean cell diameter1?5–4?0mm), which are usually arranged in clusters ortetrads. Cells stain very faintly and appear empty afterstaining. Oxidase-negative and catalase-positive. The typespecies isDefluvicoccu…
	Deefgea	/	Total	Unclassified	non	https://www.ncbi.nlm.nih.gov/Taxonomy/Browser/wwwtax.cgi?mode=Info&id=1121375&lvl=3&lin=f&keep=1&srchmode=1&unlock	Cells are Gram-negative, rod-shaped (0.7–0.863–4mm)and facultatively anaerobic. They occur mostly singly(Fig. 1a) and are motile by means of a single flagellum(Fig. 1b) or rarely two polar flagella. The type species isDeefgea rivuli.
	Curvibacter	Spore	Spore	Unclasified	non	https://www.ncbi.nlm.nih.gov/Taxonomy/Browser/wwwtax.cgi?mode=Info&id=1336244&lvl=3&lin=f&keep=1&srchmode=1&unlock	Gram-negative, vibrioid or slightly curved, rod-shaped cells,0?3–0?961?1–1?8mm, with an anticlockwise helix; may ormay not have flagella. Catalase-, oxidase- and phosphatase-positive. The temperature range necessary for growth is9–40uC and the pH range for growth is 5?5–8?5. No growthoccurs in the presence of 3 % NaCl. The G+C content ofthe DNA is 62?2–66?0 mol% and the quinone type is Q-8.The ma…
	Cupriavidus	Spore	Spore	Unclassified	non	https://www.ncbi.nlm.nih.gov/Taxonomy/Browser/wwwtax.cgi?mode=Info&id=1304882&lvl=3&lin=f&keep=1&srchmode=1&unlock	Coccoid rods, 0.7–0.9 × 0.9–1.3 µm. Gram negative. Motile by two to ten peritrichous flagella. Chemoheterotrophic. An organic nitrogen source is not required. Glucose not utilized. Strictly respiratory metabolism with oxygen as the terminal electron acceptor. Oxidase positive. Type species: Cupriavidus necator
	Crenothrix	/	Spore	Uncultured	/	https://www.ncbi.nlm.nih.gov/Taxonomy/Browser/wwwtax.cgi?mode=Info&id=360316&lvl=3&lin=f&keep=1&srchmode=1&unlock	Two stratified freshwater lakes a substantial part of upward-diffusing methane was oxidized by filamentous gamma-proteobacteria related to Crenothrix polyspora. These filamentous bacteria have been known as contaminants of drinking water supplies since 1870, but their role in the environmental methane removal has remained unclear.
	Coxiella	/	Total	Uncultured	non	https://www.ncbi.nlm.nih.gov/Taxonomy/Browser/wwwtax.cgi?mode=Info&id=360116&lvl=3&lin=f&keep=1&srchmode=1&unlock	Strictly intracellular bacteria, usually 0.2–0.4 µm × 0.4–1.0 µm. Best stained by Gimenez staining. They have no flagella or capsule. They live in close natural association with arthropod and vertebrate hosts. Type species: Coxiella burnetii
	Craurococcus	Spore	/	Uncultured	non	/	Cells are coccoid, 0.8–2.0 μm in diameter, nonmotile, Gram negative, and divide by binary fission. Form pink irregular colonies when grown on agar media. Contain bacteriochlorophyll (Bchl) a , spirilloxanthin and carotenoic acids. No growth occurs anaerobically in the light. Type species: Craurococcus roseus
	Corallococcus	/	Total	Unclassified	yes	https://www.ncbi.nlm.nih.gov/Taxonomy/Browser/wwwtax.cgi?mode=Info&id=1144275&lvl=3&lin=f&keep=1&srchmode=1&unlock	Vegetative cells are slender rods with tapering ends, cigar-shaped, 0.6–0.8 × 3–8 µm. Myxospores spherical or ellipsoidal, often somewhat irregular, 1.3–2.4 µm in diameter. Fruiting bodies very variable in shape and size even within one culture: pustules, ridges, slabs, and irregular disks, often with finger-like projections, or raised and bizarre coralloid, of cartilaginous consistency. Type spe…
	Constrictibacter	Total	/	Unclasified	non	/	A member of the classAlphaproteobacteria, orderRhodospirillales, familyRhodospirillaceae. Cells are ovoidto rod-shaped and often occur in pairs or chains. Cells aremotile and do not form spores. Grows aerobically ormicro-aerobically. The type species isConstrictibacter antarcticus.
	Comamonas	Spore	Spore	Unclassified	non	https://www.ncbi.nlm.nih.gov/Taxonomy/Browser/wwwtax.cgi?mode=Info&id=1219032&lvl=3&lin=f&keep=1&srchmode=1&unlock	Straight or slightly curved rods or spirilla, 0.3–0.8 × 1.1–4.4 µm; occasionally longer (5–7 µm), irregularly curved cells or spirilla may occur. Cells occur separately or in pairs and are motile by means of polar or bipolar tufts of 1–5 flagella except for C. koreensis, which is nonmotile. Gram negative. Type species: Comamonas terrigena
	Chthonobacter	/	Total	Unclassified	non	/	Cells are Gram-stain-negative, non-motile, non-gliding, aer-obic, oligotrophic and rod-shaped. Catalase and oxidase arepositive. Type strain Chthonobacter albigriseus Colonies are greyish-white after culti-vation on R2A, TSA or NA at 30_x000E_C for 3 days. Growthoccurs at 20–42_x000E_C
	Chitinilyticum	/	Total	Chitinilyticum aquatile	non	https://www.ncbi.nlm.nih.gov/Taxonomy/Browser/wwwtax.cgi?mode=Info&id=1121275&lvl=3&lin=f&keep=1&srchmode=1&unlock	Cells are Gram-negative rods, motile by means of singlepolar flagella. PHB granules are stored as reserve material.Endospores are not formed. The type species isChitinilyticum aquatile. The type species isChitinilyticum aquatile
	Chitinibacter	/	Total	Unclassified	non	https://www.ncbi.nlm.nih.gov/Taxonomy/Browser/wwwtax.cgi?mode=Info&id=1121274&lvl=3&lin=f&keep=1&srchmode=1&unlock	Strictly aerobic, Gram-negative rods that are straight toslightly curved (Fig. 2a) with round ends, 1?3–2?6mminlength and 0?5–0?9mm in width. Highly motile by meansof one polar flagellum or two polar flagella (Fig. 2b, c).Oxidase- and catalase-positive. The type species isChitinibacter tainanensis.
	Caulobacter	/	Total	Unclassified	non	https://www.ncbi.nlm.nih.gov/Taxonomy/Browser/wwwtax.cgi?mode=Info&id=190650&lvl=3&lin=f&keep=1&srchmode=1&unlock	Cells single, unbranched, with tapered poles; long axis typically distinctly curved, conferring a vibrioid shape, but may be straight in some isolates and the cell shape fusiform; 0.4–0.6 × 1–2 µm during growth in most media. Type species: Caulobacter vibrioides
	Candidatus Paracaedibacter	/	Spore	Unclassified	/	https://www.ncbi.nlm.nih.gov/Taxonomy/Browser/wwwtax.cgi?mode=Info&id=91604&lvl=3&lin=f&keep=1&srchmode=1&unlock	/
	Candidatus Symbiobacter	Total	/	Unclassified	/	https://www.ncbi.nlm.nih.gov/Taxonomy/Browser/wwwtax.cgi?mode=Info&id=1436290&lvl=3&lin=f&keep=1&srchmode=1&unlock	/
	Candidatus Nucleicultrix	Spore	Spore	Unclassified	/	https://www.ncbi.nlm.nih.gov/Taxonomy/Browser/wwwtax.cgi?mode=Info&id=1414854&lvl=3&lin=f&keep=1&srchmode=1&unlock	Here, we report on the discovery of a bacterial symbiontthat is located inside the nucleus of itsHartmannellasp. host. This symbiont, tentatively named‘CandidatusNucleicultrix amoebiphila’, is only moderately related to known bacteria (B90% 16S and23S rRNA sequence similarity) and member of a novel clade of protist symbionts affiliated with theRickettsialesandRhodospirillales.
	Candidatus Contendobacter	/	Total	Uncultured	/	https://www.ncbi.nlm.nih.gov/Taxonomy/Browser/wwwtax.cgi?mode=Info&id=1400861&lvl=3&lin=f&keep=1&srchmode=1&unlock	The glycogen-accumulating organism (GAO) ‘CandidatusCompetibacter’ (Competibacter) usesaerobically stored glycogen to enable anaerobic carbon uptake, which is subsequently stored aspolyhydroxyalkanoates (PHAs).
	Candidatus Competibacter	Total	Total	Uncultured	/	https://www.ncbi.nlm.nih.gov/Taxonomy/Browser/wwwtax.cgi?mode=Info&id=1400863&lvl=3&lin=f&keep=1&srchmode=1&unlock	The glycogen-accumulating organism (GAO) ‘Candidatus Competibacter’ (Competibacter) uses aerobically stored glycogen to enable anaerobic carbon uptake, which is subsequently stored as polyhydroxyalkanoates (PHAs). This biphasic metabolism is key for the Competibacter to survive under the cyclic anaerobic-‘feast’: aerobic-‘famine’ regime of enhanced biological phosphorus removal (EBPR) wastewater …
	Candidatus Alysiosphaera	Total	Total	Unclassified	/	/	low-abundance filamentous genera in the Danish WWTPs, such as Thiothrix, Meganema, Ca. Alysiosphaera and others, are primarily known to be problematic in WWTPs treating industrial wastewater as well as in plants without nutrient removal (Van Der Waarde et al., 2002).
	Candidatus Accumulibacter	/	Total	Uncultured	/	https://www.ncbi.nlm.nih.gov/Taxonomy/Browser/wwwtax.cgi?mode=Info&id=327159&lvl=3&lin=f&keep=1&srchmode=1&unlock	is a common bacterial community member of wastewater treatment plants performing enhanced biological phosphorus removal[1] and is a polyphosphate-accumulating organism.
	C1−B045	/	Total	Uncultured	/	/	C1-B045 clade that were first detected in deep-sea hydrothermal sediments (Teske et al., 2002).
	Burkholderia−Caballeronia−Paraburkholderia	Spore	Spore	Uncultured	/	https://www.ncbi.nlm.nih.gov/Taxonomy/Browser/wwwtax.cgi?name=Paraburkholderia+caballeronis	The division of this group into Burkholderia, Caballeronia, Paraburkholderia, and Robbsia is strongly supported by genome analysis. These new genera broadly correspond to the various habitats/lifestyles of Burkholderia s.l., e.g., all the plant beneficial and environmental (PBE) strains are included in Paraburkholderia (which also includes all the N2-fixing legume symbionts) and Caballeronia, whi…
	BRH−c57	/	Spore	Uncultured	/	/	/
	Brevundimonas	Spore	Total	Unclassified	non	https://www.ncbi.nlm.nih.gov/Taxonomy/Browser/wwwtax.cgi?mode=Info&id=1255603&lvl=3&lin=f&keep=1&srchmode=1&unlock	Gram-negative, rod-shaped, subvibrioid or vibrioid cells, 0.4–0.5 × 1–2 µm. Cells of some species can form prosthecae (stalks). These species are characterized by an asymmetric cell division whereby fission results in a prosthecate (nonmotile) and a flagellated (motile) cell. Motility by means of single polar flagella. Nonsporeforming. A yellow or orange carotenoid pigment may be formed. Type spe…
	Bradyrhizobium	Spore	Total	Unclassified	non	https://www.ncbi.nlm.nih.gov/Taxonomy/Browser/wwwtax.cgi?mode=Info&id=1304877&lvl=3&lin=f&keep=1&srchmode=1&unlock	Rods 0.5–0.9 × 1.2–3.0 µm. Commonly pleomorphic under adverse growth conditions. Usually contain granules of poly-β-hydroxybutyrate that are refractile by phase-contrast microscopy. Nonsporeforming. Gram negative. Motile by one polar or subpolar flagellum. Fimbriae have not been described. Aerobic, possessing a respiratory type of metabolism with oxygen as the terminal electron acceptor. Optimal …
	Bosea	/	Spore	Unclassified	non	https://www.ncbi.nlm.nih.gov/Taxonomy/Browser/wwwtax.cgi?mode=Info&id=53254&lvl=3&lin=f&keep=1&srchmode=1&unlock	Rod shaped cells, 0.85 × 1.4–1.6 μm. Gram negative. Aerobic. Occurring singly. Motile by a single polar flagellum. Optimal temperature for growth: 30–32°C, range; 20–37°C. Optimal pH: 7.5–8.0; range, 6.0–9.0. Chemolithoheterotrophic, able to obtain energy from the oxidation of reduced sulfur compounds in the presence of organic carbon. No autotrophic growth occurs. Catalase- and oxidase-positive.…
	Blastomonas	/	Total	Unclassified	non	ncbi.nlm.nih.gov/Taxonomy/Browser/wwwtax.cgi?mode=Info&id=34015&lvl=3&p=has_linkout&p=blast_url&p=genome_blast&lin=f&keep=1&srchmode=1&unlock	Cells are ovoid or rod-shaped and reproduce by budding or asymmetric cell division. They occur singly or in pairs and may form rosette-like aggregates. No stalks and prosthecae are found. Gram negative. Nonsporeforming. Motile by means of polar flagella. Strictly aerobic. Chemoorganotroph and facultative photoorganoheterotroph. No growth occurs under anaerobic conditions in the light. Habitat is …
	BIyi10	/	Total	Uncultured	/	/	/
	Bdellovibrio	/	Total	Uncultured	/	https://www.ncbi.nlm.nih.gov/Taxonomy/Browser/wwwtax.cgi?mode=Info&id=264462&lvl=3&p=has_linkout&p=blast_url&p=genome_blast&lin=f&keep=1&srchmode=1&unlock	Vibrios, 0.20–0.4 × 0.5–1.4 μm. Motile by a single, polar, sheathed flagellum. Gram negative. Prey upon Gram-negative bacteria. Have a predatory lifestyle characterized by two distinct phases, a free-living attack phase and an intraperiplasmic growth phase. Aerobic, having a strictly respiratory type of metabolism with oxygen as the terminal electron acceptor. Contain cytochromes a, c, and b. Mes…
	Bauldia	Total	Total	Uncultured	non	https://www.ncbi.nlm.nih.gov/Taxonomy/Browser/wwwtax.cgi?mode=Info&id=665467&lvl=3&p=has_linkout&p=blast_url&p=genome_blast&lin=f&keep=1&srchmode=1&unlock	Gram-negative, aerobic heterotrophic budding bacteria with cellular appendages (prosthecae) less than 0.65 µm in length. Found in brackish and marine aquatic habitats as well as soils. Aerobic. Nonmotile. Type species: Bauldia litoralis
	Bacteriovorax	/	Total	Uncultured	non	https://www.ncbi.nlm.nih.gov/Taxonomy/Browser/wwwtax.cgi?mode=Info&id=960&lvl=3&p=has_linkout&p=blast_url&p=genome_blast&lin=f&keep=1&srchmode=1&unlock	Members of the genus Bacteriovorax exhibit the same general morphological and life cycle features as described for the genus Bdellovibrio. However, genetically the two genera vary considerably, with Bacteriovorax sp. having a lower mol% G + C content, little to no DNA–DNA hybridization (<4%), and <82% rDNA similarity with Bdellovibrio . Type species: Bacteriovorax stolpii
	Azoarcus	/	Total	Unclassified	non	https://www.ncbi.nlm.nih.gov/Taxonomy/Browser/wwwtax.cgi?mode=Info&id=29545&lvl=3&p=has_linkout&p=blast_url&p=genome_blast&lin=f&keep=1&srchmode=1&unlock	Straight to slightly curved rods, 0.4–1.5 × 1.1–4.0 μm. Cell pairs often appear slightly S-shaped. In most species, some elongated cells (8–12 µm) occur in late-log or stationary-phase cultures on medium containing malic acid and N2 or ammonium as nitrogen source. Cells are highly motile by means of one polar flagellum. Accumulate poly-β-hydroxybutyrate granules. Gram negative. Some species are n…
	Aurantimonas	/	Total	Unclassified	non	https://www.ncbi.nlm.nih.gov/Taxonomy/Browser/wwwtax.cgi?mode=Info&id=287752&lvl=3&p=has_linkout&p=blast_url&p=genome_blast&lin=f&keep=1&srchmode=1&unlock	Aurantimonas manganoxydans. Cells are Gram negative, motile short rods that occur singly or in groups often arranged in stacks. The cell dimensions are 0.9 – 1.2 μm long and 0.5 – 0.8 μm wide. The cells form circular, opaque, convex colonies with smooth edges and develop a central brown colour in the presence of manganese. Manganese oxidation occurs after 192 to 240 hours and the organism will on…
	Ascidiaceihabitans	/	Total	Unclassified	non	ncbi.nlm.nih.gov/Taxonomy/Browser/wwwtax.cgi?mode=Info&id=1510460&lvl=3&p=has_linkout&p=blast_url&p=genome_blast&lin=f&keep=1&srchmode=1&unlock	Cells are Gram-stain-negative, aerobic, non-flagellated andcoccid, ovoid or rod-shaped. Catalase- and oxidase-positive.Nitrate is not reduced to nitrite. The type species is Ascidiaceihabitans donghaensis. collected from the East Sea at Yangyang, South Korea
	Arenimonas	/	Total	Uncultured	non	https://www.ncbi.nlm.nih.gov/Taxonomy/Browser/wwwtax.cgi?mode=Info&id=1121013&lvl=3&p=has_linkout&p=blast_url&p=genome_blast&lin=f&keep=1&srchmode=1&unlock	Cells are Gram-negative, non-spore-forming, motile rodswith single polar flagellum. Cells are mesophilic andneutrophilic. Cells are oxidase-positive but catalase-negative. type species isAspromonas composti.
	Aquimonas	/	Total	Uncultured	non	https://www.ncbi.nlm.nih.gov/Taxonomy/Browser/wwwtax.cgi?mode=Info&id=1121008&lvl=3&p=has_linkout&p=blast_url&p=genome_blast&lin=f&keep=1&srchmode=1&unlock	Gram-negative, strictly aerobic, mesophilic, motile rods,occurring singly or in pairs. Oxidase- and catalase-positive,but negative for H2S production, acid production fromD-cellobiose and growth on maltose. The type species isAquimonas voraii.
	Aquicella	Spore	Total	Uncultured	non	https://www.ncbi.nlm.nih.gov/Taxonomy/Browser/wwwtax.cgi?mode=Info&id=254246&lvl=3&p=has_linkout&p=blast_url&p=genome_blast&lin=f&keep=1&srchmode=1&unlock	Rod-shaped cells, 0.4–0.8 µm in width, and 1.8–2.3 µm in length; filaments are also formed. Endospores are not observed. Stain Gram-negative. Motility and flagella are not observed. Type species: Aquicella lusitana
	Aquamicrobium	/	Total	Unclassified	non	https://www.ncbi.nlm.nih.gov/Taxonomy/Browser/wwwtax.cgi?mode=Info&id=1460425&lvl=3&p=has_linkout&p=blast_url&p=genome_blast&lin=f&keep=1&srchmode=1&unlock	Gram negative, pleomorphic or regularly formed short rods. Motile or nonmotile. Respiratory metabolism using either O2 or nitrate under anoxic conditions. Nitrate reduced to nitrite or N2 . Mesophilic. Optimal pH 6–9. Salt tolerant, up to 3% NaCl. Utilize sugars, fatty acids, and heterocyclic aromatic compounds as carbon sources. Utilize nitrate or O2 as electron acceptors. Type species: Aquamicr…
	Aquabacterium	Spore	/	Unclassified	non	https://www.ncbi.nlm.nih.gov/Taxonomy/Browser/wwwtax.cgi?mode=Info&id=70586&lvl=3&p=has_linkout&p=blast_url&p=genome_blast&lin=f&keep=1&srchmode=1&unlock	All members of the genus are Gram-negative, rod-shaped bacteria and are motile by means of monotrichous flagella. They contain polyalkanoate and polyphosphate inclusion bodies and produce fibrillar matrix material. Some are not motile. The type species is Aquabacteriuni commune
	Anaeromyxobacter	/	Total	Uncultured	yes	https://www.ncbi.nlm.nih.gov/Taxonomy/Browser/wwwtax.cgi?mode=Info&id=455488&lvl=3&p=has_linkout&p=blast_url&p=genome_blast&lin=f&keep=1&srchmode=1&unlock	This genus consists of myxobacterial species that are capable offacultative anaerobic growth using terminal electron acceptorssuch as nitrate, fumarate, and chlorophenolic compounds. Sul-fur compounds are not reduced. Type species Anaeromyxobacter dehalogenans
	Amphiplicatus	/	Total	Uncultured	non	https://www.ncbi.nlm.nih.gov/Taxonomy/Browser/wwwtax.cgi?mode=Info&id=1519374&lvl=3&p=has_linkout&p=blast_url&p=genome_blast&lin=f&keep=1&srchmode=1&unlock	Cells are Gram-strain-negative, thermophilic and motilewith a single flagellum. Strictly aerobic. No spores areobserved. Catalase- and oxidase-positive. Nitrate is reducedto nitrite. The type species isAmphiplicatus metriothermophilus.
	Aminobacter	/	Total	Unclassified	non	https://www.ncbi.nlm.nih.gov/Taxonomy/Browser/wwwtax.cgi?mode=Info&id=83263&lvl=3&p=has_linkout&p=blast_url&p=genome_blast&lin=f&keep=1&srchmode=1&unlock	Rods, 0.5–0.9 × 1.0–3.0 µm, with rounded ends. Occur singly (rarely in pairs). Motile by means of subpolar flagella. Nonsporeforming. Gram negative. Reproduction occurs by budding. Type species: Aminobacter aminovorans
	Amaricoccus	Spore	Total	Uncultured	non	https://www.ncbi.nlm.nih.gov/Taxonomy/Browser/wwwtax.cgi?mode=Info&id=57001&lvl=3&p=has_linkout&p=blast_url&p=genome_blast&lin=f&keep=1&srchmode=1&unlock	Cocci, 1.3–1.8 µm in diameter, usually arranged in tetrads. Gram negative. Nonmotile. Do not form spores or store polyphosphate granules. Oxidase positive. Aerobic, having a strictly respiratory type of metabolism with oxygen as the terminal electron acceptor. Growth occurs at 20–37°C and at pH 5.5–9.0. Chemoheterotrophic. A variety of organic compounds can be used as carbon sources, including D-…
	Altererythrobacter	/	Total	Unclassified	non	https://www.ncbi.nlm.nih.gov/Taxonomy/Browser/wwwtax.cgi?mode=Info&id=361183&lvl=3&p=has_linkout&p=blast_url&p=genome_blast&lin=f&keep=1&srchmode=1&unlock	Cells are Gram-negative and non-motile and the colour ofcell suspensions and colonies is yellow. Produce oxidaseand catalase. In addition to the description of the genus, the followingproperties are displayed. The typespecies isAltererythrobacter epoxidivorans. Cells are pleomorphic and 0.42–0.5860.58–0.63 (or 0.67–1.25)mm in size. Methanol-soluble pigment is characterized by absorption maxima at…
	alphaI cluster	/	Total	Unclassified	/	/	/
	Allorhizobium−Neorhizobium−Pararhizobium−Rhizobium	/	Total	Unclasified	/	/	TheresultsshowedthatR.galegae,R.vignae,R.huautlense,andR.alkalisoliformedaseparatecladethatclearlyrepresentedanewgenus,forwhichthenameNeorhizobiumisproposed.AgrobacteriumwasshowntorepresentaseparateclusterofmainlypathogenictaxaofthefamilyRhizobiaceae.A.vitisgroupedwithAllorhizobium,distinctfromAgrobacterium,andshouldbereclassifiedasAllorhizobiumvitis,whereasRhizobiumrhizogeneswasconsideredtobethe…
	Allochromatium	/	Total	Unclassified	non	ncbi.nlm.nih.gov/Taxonomy/Browser/wwwtax.cgi?mode=Info&id=572477&lvl=3&p=has_linkout&p=blast_url&p=genome_blast&lin=f&keep=1&srchmode=1&unlock	Cells straight to slightly curved rods, single or in pairs, multiply by binary fission, motile by polar flagella, Gram negative, belong to the Gammaproteobacteria, and contain internal photosynthetic membranes of vesicular type in which the photosynthetic pigments bacteriochlorophyll a and carotenoids are located. Type species: Allochromatium vinosum
	Aliiroseovarius	Spore	Spore	Unclassified	non	https://www.ncbi.nlm.nih.gov/Taxonomy/Browser/wwwtax.cgi?mode=Info&id=1173584&lvl=3&p=has_linkout&p=blast_url&p=genome_blast&lin=f&keep=1&srchmode=1&unlock	Cells are Gram-stain negative, aerobic, ovoid- to rod-shaped and non-motile or motile by flagellum. Colonieson MA are smooth, convex and cream, pink, pinkish-beige, greenish-yellow or greyish-yellow. Bchlacan beproduced. Growth occurs in a wide range of NaClconcentrations (0.5–7.0 %). The type species isAliiroseovarius pelagivivens.
	Aetherobacter	/	Total	Unclassified	yes	/	Aerobic and mesophilic members of theMyxococcales.Vegetative cells are phase-dark, long and slender rods(1.0–1.3|2.9–6.0mm). Movement occurs by gliding onsurfaces. Swarm forms ring- or halo-like colonies in yeastagar. Colony edges are characterized by coherent migratingcells that penetrate deep into the medium. Myxospores are slightly refractive rods with blunted ends, shorter than thevegetative …
	Aeromonas	/	Total	Unclassified	non	https://www.ncbi.nlm.nih.gov/Taxonomy/Browser/wwwtax.cgi?mode=Info&id=642&lvl=3&p=has_linkout&p=blast_url&p=genome_blast&lin=f&keep=1&srchmode=1&unlock	Aeromonas are flagellated, facultative, anaerobic, non–spore-forming, catalase- and oxidase-positive, gram-negative rods in the family Aeromonadaceae. Gastroenteritis is the major clinical illness associated with Aeromonas species, although causation and estimates of disease burden are controversial.
	Actinobacillus	/	Spore	Unclassified	non	https://www.ncbi.nlm.nih.gov/Taxonomy/Browser/wwwtax.cgi?mode=Info&id=1120931&lvl=3&p=has_linkout&p=blast_url&p=genome_blast&lin=f&keep=1&srchmode=1&unlock	Actinobacillus are Gram-negative small rods, occurring singly, in pairs or rarely in chains. In Gram-stained smear, the bacteria show both bacillus and coccus form together, known as ‘morse code’ appearances (dots and dashes appearance). The bacteria are nonmotile (both at room temperature and 37°C), nonsporing and nonacid fast.
	Acinetobacter	Spore	Total	Unclassified	non	ncbi.nlm.nih.gov/Taxonomy/Browser/wwwtax.cgi?mode=Info&id=469&lvl=3&p=has_linkout&p=blast_url&p=genome_blast&lin=f&keep=1&srchmode=1&unlock	Acinetobacter spp. are ubiquitous Gram-negative coccobacilli and nonmotile (displaying a ‘twitching motility’ presumably due to polar fimbriae). Acinetobacter spp. are widely distributed in nature, in soil and water, as free-living saprophytes. They are found in virtually 100% of soil and fresh-water samples (less than 1–7.9×104 cfu 100 ml−1). They utilize a wide variety of substrates as sole car…
	Acidovorax	/	Total	Unclassified	non	https://www.ncbi.nlm.nih.gov/Taxonomy/Browser/wwwtax.cgi?mode=Info&id=2743470&lvl=3&p=has_linkout&p=blast_url&p=genome_blast&lin=f&keep=1&srchmode=1&unlock	Cells are straight to slightly curved rods, 0.2 to 0.7 by 1.0 to 5.0 pm. They occur singly or in short chains and are motile by means of a single polar flagellum. Gram negative. Oxidase positive. Urease activity varies among strains. Some strains grow on Christensen urea agar, but lack urease according to API 20NE tests. No pigment is produced on nutrient agar. Aerobic. The type species is Acidov…
	Acidiphilium	/	Total	Uncultured	non	https://www.ncbi.nlm.nih.gov/Taxonomy/Browser/wwwtax.cgi?mode=Info&id=349163&lvl=3&p=has_linkout&p=blast_url&p=genome_blast&lin=f&keep=1&srchmode=1&unlock	Cells are straight rods, 0.3–1.2 × 4.2 µm, multiply by binary fission and exhibit a pleomorphic tendency at varied pH values and in the presence of different carbon sources. Motile by means of polar, subpolar, and lateral flagella. Do not form spores or capsules. Gram negative. 16S rRNA structures and signatures conform to the Alphaproteobacteria . Cell suspensions and colonies are white to cream…
	Acidibacter	/	Total	Uncultured	non	/	Cells occur as single and paired non-motile rods,1.5–2.5lm in length, and stain Gram-negative. Does notform endospores. Acidophilic, mesophilic and obligatelyheterotrophic. Capable of reducing ferric iron. The type species isAcidibacterferrireducens
	Achromobacter	Spore	Spore	Unclassified	non	https://www.ncbi.nlm.nih.gov/Taxonomy/Browser/wwwtax.cgi?mode=Info&id=762376&lvl=3&p=has_linkout&p=blast_url&p=genome_blast&lin=f&keep=1&srchmode=1&unlock	Straight rods, 0.8–1.2 × 2.5–3.0 µm with rounded ends. Gram negative. Nonsporeforming. Motile with 1–20 sheathed flagella arranged peritrichously. Obligately aerobic and nonfermentative. Some strains are capable of anaerobic respiration with nitrate as the electron acceptor. Type species: Achromobacter xylosoxidans
	Xanthomonadaceae bacterium	/	Spore	Unclassified	non	https://www.ncbi.nlm.nih.gov/Taxonomy/Browser/wwwtax.cgi?mode=Info&id=1288954&lvl=3&p=has_linkout&p=blast_url&p=genome_blast&lin=f&keep=1&srchmode=1&unlock	Members of this genus are short Gram-negative rods of linear shape, which are generally 0.4–0.7 μm wide and 0.8–2 μm long. The bacteria exist singularly or in pairs, and they are motile due to a single flagellum (∼1.7–3.0 μm long). These bacteria have a GC content of 63.3–69.7 mol.%. They are catalase positive, urease, oxidase negative (or weakly positive), nondenitrifying or nitrate reducers, an…
	Bacteriovorax sp.	/	Spore	Unclassified	non	https://www.ncbi.nlm.nih.gov/Taxonomy/Browser/wwwtax.cgi?mode=Info&id=960&lvl=3&p=has_linkout&p=blast_url&p=genome_blast&lin=f&keep=1&srchmode=1&unlock	Members of this genus exhibit a biphasic life cycle,with the potential of displaying an actively predaciousform as well as a PI, saprophytic form capable ofgrowing on nutrient medium. Prey-dependent (wild-type) strains are comma-shaped rods, 0±5±1±4lminlength which demonstrate a predatory lifestyle in thepresence of susceptible prey bacteria. Type species Bacteriovorax stolpii
